# Supplementary material for: 2-Amino-5-bromo­pyridinium 6-oxo-1,6-dihydro­pyridine-2-carboxyl­ate monohydrate
Source: Acta Crystallogr Sect E Struct Rep Online. 2010 Aug 11;66(Pt 9):o2246–7. doi: 10.1107/S1600536810030916 (PMC3008071; doi:10.1107/S1600536810030916)
Supplement: Supplementary file 2 [file e-66-o2246-Isup2.hkl]

#
# h,k,l, Fc-squared, Fo-squared, sigma(Fo-squared) and status flag
#
data_I
_shelx_title ' h83am in P2(1)2(1)2(1) (R.T.)'
_shelx_refln_list_code          4
_shelx_F_calc_maximum      159.82
_exptl_crystal_F_000       664.00
_reflns_d_resolution_high  0.7085
 
loop_
 _symmetry_equiv_pos_as_xyz
 'x, y, z'
 '-x+1/2, -y, z+1/2'
 '-x, y+1/2, -z+1/2'
 'x+1/2, -y+1/2, -z'
 
_cell_length_a     3.8616
_cell_length_b    15.8227
_cell_length_c    20.8961
_cell_angle_alpha  90.000
_cell_angle_beta   90.000
_cell_angle_gamma  90.000
 
_shelx_F_squared_multiplier     1.000
 
loop_
 _refln_index_h
 _refln_index_k
 _refln_index_l
 _refln_F_squared_calc
 _refln_F_squared_meas
 _refln_F_squared_sigma
 _refln_observed_status
   2   0   0     4447.30     4487.25    182.46 o
   4   0   0      280.12      268.93     15.97 o
   1   1   0    10105.63     9654.83    224.33 o
   2   1   0     1044.22     1118.02     33.03 o
   3   1   0      123.61      126.37      6.40 o
   4   1   0       26.89       21.45      4.78 o
   5   1   0       16.13       21.35      9.08 o
   0   2   0     8682.78     8115.77    324.68 o
   1   2   0      508.13      468.51     10.37 o
   2   2   0     3536.54     3773.61     96.73 o
   3   2   0       73.52       75.11      4.95 o
   4   2   0       32.94       31.76      4.56 o
   5   2   0        5.04       19.14     13.31 o
   1   3   0    17233.40    16440.01    350.56 o
   2   3   0      111.30      118.56      3.83 o
   3   3   0       13.75       18.85      5.69 o
   4   3   0      161.58      172.68      7.87 o
   5   3   0        1.05        8.54      9.13 o
   0   4   0    13391.31    12483.32    403.51 o
   1   4   0      520.06      493.84     11.88 o
   2   4   0      235.01      239.56      7.16 o
   3   4   0      151.43      151.53      6.35 o
   4   4   0        4.96        2.35      5.59 o
   5   4   0        3.47       -4.53      9.11 o
   1   5   0     1180.99     1118.24     26.20 o
   2   5   0      169.01      126.17      6.61 o
   3   5   0      340.79      348.74     14.28 o
   4   5   0      155.94      169.33     13.24 o
   5   5   0        5.20       -3.58      9.00 o
   0   6   0     4063.36     4124.47    164.03 o
   1   6   0      283.52      296.72      8.42 o
   2   6   0      210.51      192.20      5.32 o
   3   6   0      935.07      922.55     27.68 o
   4   6   0        5.36        6.38      7.52 o
   5   6   0       59.95       61.59     11.34 o
   1   7   0     4848.55     4779.96    120.60 o
   2   7   0      569.94      595.60     13.67 o
   3   7   0        1.06        2.03      3.61 o
   4   7   0      184.76      186.13     14.20 o
   5   7   0       15.43        8.56     12.27 o
   0   8   0     1354.09     1436.71     58.45 o
   1   8   0     2726.26     2533.78     58.81 o
   2   8   0       34.74       28.98      3.07 o
   3   8   0     2156.53     2252.66     75.14 o
   4   8   0        0.52        6.62      8.44 o
   5   8   0       74.58       79.05     12.83 o
   1   9   0     1181.32     1313.45     34.04 o
   2   9   0     1820.29     1810.36     52.12 o
   3   9   0      353.93      336.73     14.17 o
   4   9   0      347.61      349.91     20.59 o
   0  10   0      472.67      497.43     22.19 o
   1  10   0     1065.55     1136.17     29.78 o
   2  10   0       43.26       41.88      3.88 o
   3  10   0     1584.29     1584.57     54.01 o
   4  10   0        5.78        3.93      8.50 o
   1  11   0      240.35      248.75      8.42 o
   2  11   0      162.35      157.20      8.73 o
   3  11   0        2.79       -4.09      4.52 o
   4  11   0      216.55      239.52     17.51 o
   0  12   0      971.55      929.42     39.52 o
   1  12   0      178.58      182.59      7.77 o
   2  12   0       69.67       72.63      6.43 o
   3  12   0      385.47      431.22     17.78 o
   4  12   0       10.19       11.72      9.52 o
   1  13   0       50.56       39.04      4.81 o
   2  13   0      620.34      622.94     28.33 o
   3  13   0       36.53       28.22      6.14 o
   4  13   0      125.38      131.86     14.20 o
   0  14   0     1238.45     1277.67     62.69 o
   1  14   0      127.46      129.62      8.03 o
   2  14   0       21.01       14.94      5.23 o
   3  14   0       42.97       48.90      6.91 o
   4  14   0        7.50       10.26     11.20 o
   1  15   0        4.21        7.58      4.68 o
   2  15   0      178.77      220.66     11.93 o
   3  15   0       19.19       19.07      6.64 o
   4  15   0       98.94      101.19     13.81 o
   0  16   0       68.12       73.68     11.88 o
   1  16   0      207.29      206.14     13.61 o
   2  16   0      224.50      225.73     18.86 o
   3  16   0      196.23      211.85     12.75 o
   1  17   0      202.04      218.84     14.76 o
   2  17   0      162.49      206.32     14.58 o
   3  17   0        1.48       -4.41     11.70 o
   0  18   0      643.06      720.40     46.42 o
   1  18   0        0.88       -3.28      7.06 o
   2  18   0      130.55      134.11     12.34 o
   3  18   0       45.58       75.34     16.74 o
   1  19   0       13.68       25.41      8.14 o
   2  19   0       56.60       60.15     10.35 o
   0  20   0       36.59       69.83     14.09 o
   1  20   0        5.54       26.13     11.89 o
   2  20   0        8.45       10.06     13.18 o
   1  21   0       71.70       76.05     15.68 o
   1   0   1      906.61     1037.36     35.01 o
   2   0   1      255.35      225.20      6.77 o
   3   0   1      810.61      792.88     24.54 o
   4   0   1      287.69      308.71     12.29 o
   5   0   1      153.28      154.69     13.80 o
  -5   1   1       44.84       53.87     10.33 o
  -4   1   1      584.89      589.13     18.04 o
  -3   1   1      829.53      795.72     25.38 o
  -2   1   1     4980.31     4984.70    125.66 o
  -1   1   1      537.71      564.87     13.96 o
   0   1   1      167.39      255.78     14.89 o
   1   1   1      405.93      440.39     22.07 o
   2   1   1     4870.40     4822.38    141.04 o
   3   1   1      867.56      858.74     25.51 o
   4   1   1      615.80      635.48     20.42 o
   5   1   1       44.23       73.09     10.88 o
  -5   2   1       51.98       50.94     10.26 o
  -4   2   1      209.49      215.00      8.78 o
  -3   2   1     2347.42     2318.08     68.15 o
  -2   2   1      363.52      385.23     10.87 o
  -1   2   1    25541.06    24034.49    515.53 o
   0   2   1     5182.68     5070.32    165.36 o
   1   2   1    24718.96    24043.91    557.43 o
   3   2   1     2405.42     2339.23     68.12 o
   4   2   1      209.89      211.92     11.20 o
   5   2   1       73.29       75.21     15.13 o
  -5   3   1       36.79       39.11     14.34 o
  -4   3   1      370.24      392.90     13.14 o
  -3   3   1      297.94      307.50      9.96 o
  -1   3   1     2473.01     2451.56     63.87 o
   0   3   1     4189.97     3936.02     98.92 o
   1   3   1     3089.37     3064.26     63.93 o
   3   3   1      308.78      310.85     11.12 o
   4   3   1      389.06      401.69     16.80 o
   5   3   1       44.10       35.90      9.99 o
  -5   4   1      108.64      112.22     15.16 o
  -4   4   1      176.62      180.17      8.11 o
  -3   4   1     1022.22     1037.77     30.66 o
  -2   4   1     2121.28     2203.68     52.46 o
  -1   4   1     2917.95     3046.60     65.02 o
   0   4   1     5488.90     5722.49    131.07 o
   1   4   1     2424.05     2601.23     65.41 o
   2   4   1     2232.52     2294.81     57.48 o
   3   4   1      980.71      986.71     35.55 o
   4   4   1      191.41      185.30     11.11 o
   5   4   1      103.03      116.36     12.82 o
  -5   5   1       14.46       10.13      9.65 o
  -4   5   1      222.53      228.93     15.55 o
  -3   5   1      282.00      274.39     12.74 o
  -2   5   1     1352.36     1345.08     29.50 o
  -1   5   1      615.92      571.88     14.54 o
   0   5   1      930.97      893.01     25.67 o
   1   5   1      682.62      643.85     16.01 o
   2   5   1     1372.57     1357.76     34.96 o
   3   5   1      322.21      309.60     10.56 o
   4   5   1      175.20      180.96     30.18 o
   5   5   1       19.47       19.21      9.64 o
  -5   6   1       73.67       63.26     11.69 o
  -4   6   1      384.67      393.34     21.68 o
  -3   6   1      495.55      506.10     17.85 o
  -2   6   1     1112.91     1095.31     22.64 o
  -1   6   1      956.95      895.52     23.50 o
   0   6   1     7065.94     7055.54    197.65 o
   1   6   1      980.70      917.47     23.58 o
   2   6   1     1101.16     1095.94     28.45 o
   3   6   1      436.02      418.84     17.11 o
   4   6   1      392.52      413.24     22.28 o
   5   6   1       56.60       63.77     11.82 o
  -5   7   1       23.92       27.10     10.77 o
  -4   7   1      117.21      109.48     10.91 o
  -3   7   1      529.90      483.88     23.67 o
  -2   7   1      630.40      611.41     14.25 o
  -1   7   1     4129.61     4113.58    107.00 o
   0   7   1       99.29       76.41      3.81 o
   1   7   1     4366.71     4343.35     97.62 o
   2   7   1      529.75      522.36     15.61 o
   3   7   1      510.01      508.21     18.75 o
   4   7   1       70.72       72.26     10.76 o
   5   7   1       29.58       34.39     11.08 o
  -5   8   1       14.47       26.73     10.95 o
  -4   8   1       76.92       71.31      9.92 o
  -3   8   1      383.21      384.18     15.63 o
  -2   8   1     1234.79     1251.19     34.56 o
  -1   8   1      751.98      804.21     21.70 o
   0   8   1     4942.04     5120.56    144.02 o
   1   8   1      796.78      837.86     19.85 o
   2   8   1     1114.37     1113.42     34.50 o
   3   8   1      406.53      395.75     15.59 o
   4   8   1       74.04       71.46     10.20 o
   5   8   1        8.95        5.80     10.55 o
  -4   9   1       80.68       78.70     10.71 o
  -3   9   1      199.92      191.94     10.17 o
  -2   9   1      433.15      422.52     13.21 o
  -1   9   1     2028.69     1942.18     53.91 o
   0   9   1     4283.30     4455.87    125.66 o
   1   9   1     2326.21     2288.96     54.09 o
   2   9   1      388.92      376.67     13.17 o
   3   9   1      199.60      204.97     10.28 o
   4   9   1       77.01       63.58     10.11 o
  -4  10   1        6.70       11.17      9.13 o
  -3  10   1       41.98       41.78      5.43 o
  -2  10   1     1060.51     1051.66     41.55 o
  -1  10   1      318.41      340.18     10.67 o
   0  10   1     3700.93     3626.91    102.67 o
   1  10   1      380.55      385.19     10.79 o
   2  10   1     1380.08     1352.86     36.10 o
   3  10   1       24.31       18.32      5.01 o
   4  10   1        5.13        5.65      8.50 o
  -4  11   1       10.59       19.23      9.76 o
  -3  11   1        8.11        5.41      4.81 o
  -2  11   1      524.28      511.12     21.22 o
  -1  11   1     2337.61     2352.83     63.09 o
   0  11   1      536.76      603.89     18.71 o
   1  11   1     2522.69     2588.04     63.24 o
   2  11   1      679.10      630.86     18.50 o
   3  11   1       21.08       20.09      5.15 o
   4  11   1       10.47       18.83      9.27 o
  -4  12   1        5.91        8.35      9.61 o
  -3  12   1       45.12       49.52      6.25 o
  -2  12   1      884.59      883.45     33.42 o
  -1  12   1     1358.51     1369.97     42.48 o
   0  12   1      987.94      972.01     29.14 o
   1  12   1     1154.84     1158.38     36.50 o
   2  12   1     1051.38     1052.27     41.20 o
   3  12   1       31.33       34.78      5.94 o
   4  12   1        5.06        4.50      9.20 o
  -4  13   1        0.88       12.77      9.88 o
  -3  13   1       70.68       73.95      7.51 o
  -2  13   1       59.49       54.51      5.94 o
  -1  13   1       98.81       95.44      6.86 o
   0  13   1      246.62      229.18      9.35 o
   1  13   1      167.27      159.93      9.77 o
   2  13   1       31.01       30.41      5.46 o
   3  13   1       60.66       59.01      6.99 o
   4  13   1        0.89       12.33      9.84 o
  -4  14   1        3.67       16.45     12.86 o
  -3  14   1       17.91       13.57      6.22 o
  -2  14   1      271.17      258.52     26.05 o
  -1  14   1      282.53      256.15     12.76 o
   0  14   1     1932.66     2066.24     59.93 o
   1  14   1      368.40      339.43     13.12 o
   2  14   1      292.22      271.58     12.75 o
   3  14   1       22.22       20.24      6.31 o
   4  14   1        5.82        3.70      9.56 o
  -4  15   1        4.55       -7.45      9.89 o
  -3  15   1        5.05        5.46      6.23 o
  -2  15   1      114.96      128.84     10.70 o
  -1  15   1      351.25      351.10     18.66 o
   0  15   1      277.09      299.67     11.63 o
   1  15   1      356.58      354.56     15.16 o
   2  15   1       93.33       94.38      8.04 o
   3  15   1        2.34        7.86      6.18 o
   4  15   1        3.08        2.47     10.29 o
  -3  16   1       94.68      105.84     10.88 o
  -2  16   1      109.61      112.48     10.55 o
  -1  16   1      473.56      471.89     22.75 o
   0  16   1       14.64       19.84      6.43 o
   1  16   1      428.58      440.78     18.31 o
   2  16   1       82.69       82.58      8.00 o
   3  16   1       82.02       69.36      8.47 o
  -3  17   1       20.79       26.55     13.40 o
  -2  17   1       17.31       16.73      7.73 o
  -1  17   1      286.42      321.64     18.31 o
   0  17   1      140.39      178.72     12.57 o
   1  17   1      288.48      324.42     18.32 o
   2  17   1       19.49       18.34      7.48 o
   3  17   1       25.83       16.75      9.90 o
  -3  18   1       26.86        9.68     13.28 o
  -2  18   1       49.71       56.58      9.74 o
  -1  18   1       16.13       17.70      7.44 o
   0  18   1      203.98      208.20     14.47 o
   1  18   1        3.49        2.54      9.04 o
   2  18   1       64.85       75.48     10.34 o
   3  18   1       20.71        3.62      1.59 o
  -2  19   1      159.91      150.98     13.80 o
  -1  19   1      110.91      107.32     11.56 o
   0  19   1        4.12        7.50      7.30 o
   1  19   1      120.55      149.42     12.47 o
   2  19   1      145.23      153.04     14.25 o
  -2  20   1       18.89       33.10     14.35 o
  -1  20   1       18.08       33.11     12.33 o
   0  20   1        0.68        1.40     11.08 o
   1  20   1        7.75       12.22     11.20 o
   2  20   1       21.85       31.02     14.64 o
  -1  21   1       40.94       40.95     13.41 o
   0  21   1       25.12       37.12     13.19 o
   1  21   1       39.94       43.24     14.20 o
   0   0   2     2149.45     2581.49    106.56 o
   1   0   2    10375.71    10855.03    278.78 o
   2   0   2     1004.59      957.59     25.16 o
   3   0   2      546.75      583.33     18.61 o
   4   0   2       16.33       19.94      4.63 o
   5   0   2       10.51       17.34      8.98 o
  -5   1   2        5.16       12.72      8.98 o
  -4   1   2        4.69        2.81      4.43 o
  -3   1   2      530.99      518.42     17.07 o
  -2   1   2     1702.31     1669.09     44.29 o
  -1   1   2     1696.42     1768.54     45.38 o
   2   1   2     1807.17     1760.70     49.88 o
   3   1   2      531.92      539.46     17.21 o
   4   1   2        5.32        2.75      9.00 o
   5   1   2        5.82        3.91      8.76 o
  -5   2   2       19.01       10.98     10.96 o
  -4   2   2       39.56       39.96      5.17 o
  -3   2   2      133.86      130.17      4.99 o
  -2   2   2     2037.82     2030.41     47.56 o
  -1   2   2    22268.85    21076.87    492.89 o
   0   2   2     1716.12     1783.74     71.28 o
   1   2   2    22235.15    21629.90    696.02 o
   2   2   2     2033.81     2012.70     47.87 o
   3   2   2      140.89      140.83      6.61 o
   4   2   2       26.39       29.36      7.54 o
   5   2   2       21.50       30.61      9.96 o
  -5   3   2       71.44       61.24     15.63 o
  -4   3   2       37.09       42.36      5.38 o
  -3   3   2      754.03      733.00     19.16 o
  -2   3   2     1422.32     1414.35     34.88 o
  -1   3   2     7772.12     7578.07    179.53 o
   0   3   2     9804.76     9435.52    306.76 o
   1   3   2     8189.85     8073.54    220.27 o
   2   3   2     1545.20     1528.25     34.83 o
   3   3   2      823.99      824.42     23.95 o
   4   3   2       42.60       40.85      8.08 o
   5   3   2       81.73       72.34     11.47 o
  -5   4   2       26.97       29.29     14.70 o
  -4   4   2      108.63      122.29      7.56 o
  -3   4   2      655.90      664.80     18.44 o
  -2   4   2     2179.20     2160.11     50.95 o
  -1   4   2     2820.88     2835.47     66.88 o
   0   4   2     5751.03     6025.88    150.99 o
   1   4   2     2422.94     2448.77     67.16 o
   2   4   2     2141.72     2168.03     55.44 o
   3   4   2      644.16      661.29     20.41 o
   4   4   2      138.03      158.15     17.65 o
   5   4   2       27.74       47.59     10.91 o
  -5   5   2       47.82       55.21     10.98 o
  -4   5   2       83.84       76.22      9.58 o
  -3   5   2      670.21      649.12     22.21 o
  -2   5   2     2728.58     2775.14     64.12 o
  -1   5   2      275.75      237.05      6.09 o
   0   5   2    15097.59    14519.65    406.65 o
   1   5   2      272.97      219.02      7.43 o
   2   5   2     2705.67     2708.96     77.88 o
   3   5   2      534.40      559.18     21.26 o
   4   5   2       79.90       83.35     10.09 o
   5   5   2       53.66       69.49     11.90 o
  -5   6   2       22.08       32.95     15.65 o
  -4   6   2      157.47      178.64     13.89 o
  -3   6   2      565.75      539.44     18.17 o
  -2   6   2     1998.83     2042.45     40.08 o
  -1   6   2     4341.30     4559.14    101.71 o
   0   6   2      604.44      711.28     20.76 o
   1   6   2     4011.12     4258.24    111.30 o
   2   6   2     1818.49     1842.67     56.25 o
   3   6   2      429.88      415.37     14.91 o
   4   6   2      188.83      216.72     21.88 o
   5   6   2       24.52       36.11     10.95 o
  -5   7   2       29.46       20.17     10.08 o
  -4   7   2       90.82       92.92     10.45 o
  -3   7   2      489.15      501.45     22.89 o
  -2   7   2      441.62      444.34     11.13 o
  -1   7   2      285.83      274.57      7.79 o
   0   7   2     4873.84     4902.38    158.76 o
   1   7   2      316.65      316.21      8.61 o
   2   7   2      530.50      526.97     14.98 o
   3   7   2      376.84      397.16     14.14 o
   4   7   2       65.47       77.46     10.61 o
   5   7   2       32.78       29.67     11.04 o
  -5   8   2       38.10       39.01     11.04 o
  -4   8   2      439.95      432.79     33.75 o
  -3   8   2      105.54      100.78     10.29 o
  -2   8   2      956.14      933.38     24.28 o
  -1   8   2      202.70      201.55      6.11 o
   0   8   2       75.14      107.47      4.13 o
   1   8   2      167.46      163.22      6.01 o
   2   8   2      909.27      901.44     27.35 o
   3   8   2      162.30      174.25      8.61 o
   4   8   2      375.16      386.96     39.58 o
   5   8   2       29.18       23.19     13.25 o
  -4   9   2       28.65       24.35      9.31 o
  -3   9   2      172.30      176.67     11.74 o
  -2   9   2      213.21      218.96      9.62 o
   0   9   2      156.64      146.49      6.65 o
   1   9   2      317.82      277.56      8.56 o
   2   9   2      173.12      185.82      8.08 o
   3   9   2      120.58      117.48      8.04 o
   4   9   2        9.82       16.98      8.80 o
  -4  10   2      157.28      176.73     14.47 o
  -3  10   2       88.60       88.71      6.89 o
  -2  10   2     2409.32     2371.44     76.75 o
  -1  10   2      200.28      185.74      6.63 o
   0  10   2      191.60      204.64      7.80 o
   1  10   2      223.19      214.07      7.06 o
   2  10   2     2269.57     2259.82     66.14 o
   3  10   2       78.10       70.04      6.54 o
   4  10   2      140.69      159.37     14.66 o
  -4  11   2       55.12       55.78     10.94 o
  -3  11   2      667.83      660.38     23.05 o
  -2  11   2       86.26       75.67      7.52 o
  -1  11   2      447.69      448.06     14.90 o
   0  11   2      355.80      379.48     12.73 o
   1  11   2      484.29      470.92     13.35 o
   2  11   2       35.07       35.93      4.70 o
   3  11   2      564.04      532.92     22.26 o
   4  11   2       50.58       51.92      6.76 o
  -4  12   2       98.02      118.30     13.32 o
  -3  12   2      190.19      201.14     11.15 o
  -2  12   2      296.11      318.06     13.63 o
  -1  12   2      639.01      655.50     23.22 o
   0  12   2        1.36        6.09      3.14 o
   1  12   2      614.32      635.06     20.10 o
   2  12   2      316.08      307.04     11.53 o
   3  12   2      197.35      202.78     11.34 o
   4  12   2       98.80       94.03     12.13 o
  -4  13   2       39.30       45.46     11.20 o
  -3  13   2      336.25      344.34     15.42 o
  -2  13   2      648.46      637.89     26.29 o
  -1  13   2      448.23      442.05     16.79 o
   0  13   2      191.69      192.84      8.40 o
   1  13   2      419.36      419.89     14.35 o
   2  13   2      647.76      663.37     24.22 o
   3  13   2      330.70      328.97     15.44 o
   4  13   2       39.99       30.77     10.93 o
  -4  14   2       96.48      140.19     14.43 o
  -3  14   2       81.31       88.59      7.96 o
  -2  14   2      347.88      359.37     18.27 o
  -1  14   2       80.89       72.66      7.82 o
   0  14   2     1373.90     1339.01     39.72 o
   1  14   2       71.71       63.21      5.15 o
   2  14   2      328.03      329.92     14.88 o
   3  14   2       59.66       68.19      7.55 o
   4  14   2       65.94       82.37     13.18 o
  -4  15   2       12.95       -4.33     14.63 o
  -3  15   2      204.14      242.58     15.55 o
  -2  15   2       56.37       69.98     12.04 o
  -1  15   2      273.23      291.64     16.11 o
   0  15   2       45.48       43.79      4.75 o
   1  15   2      254.40      262.16     12.67 o
   2  15   2       66.11       82.36      7.47 o
   3  15   2      197.46      213.78     12.62 o
   4  15   2        8.28        4.67      9.75 o
  -3  16   2       37.80       58.01     14.86 o
  -2  16   2       42.93       44.47     10.58 o
  -1  16   2      335.25      345.71     19.34 o
   0  16   2        1.16        7.87      5.82 o
   1  16   2      364.94      389.12     16.21 o
   2  16   2       47.31       48.85      6.87 o
   3  16   2       30.93       24.43      9.65 o
  -3  17   2       93.53      103.47     18.29 o
  -2  17   2        2.24       -5.92      6.94 o
  -1  17   2       82.60       80.17      9.56 o
   0  17   2        5.42        5.81      6.49 o
   1  17   2       86.81      105.59      8.13 o
   2  17   2       10.99        8.09      6.16 o
   3  17   2       66.95       75.85     16.29 o
  -3  18   2       11.52       16.56     14.63 o
  -2  18   2       65.18       77.59     10.21 o
  -1  18   2       62.07       55.59      9.21 o
   0  18   2      105.49       99.01     10.02 o
   1  18   2       47.75       65.72      8.93 o
   2  18   2       59.39       57.35      9.82 o
   3  18   2        5.45       -4.68      9.02 o
  -2  19   2       50.72       37.53     11.92 o
  -1  19   2       42.21       48.81      9.74 o
   0  19   2      112.63      147.08     17.49 o
   1  19   2       25.02       27.20      8.58 o
   2  19   2       65.14       64.40     10.04 o
  -2  20   2       19.95        5.70     13.46 o
  -1  20   2       93.84      116.62     16.87 o
   0  20   2      111.24      126.03     17.08 o
   1  20   2       92.55       85.82     15.25 o
   2  20   2       25.83       36.57     14.46 o
  -1  21   2       97.34      107.46     16.69 o
   0  21   2       92.04       87.53     15.89 o
   1  21   2      105.02       95.53     16.38 o
   1   0   3     2824.45     2900.81     67.41 o
   2   0   3     6907.53     6858.31    174.78 o
   3   0   3       29.30       29.40      3.22 o
   4   0   3      469.38      447.22     22.50 o
   5   0   3        7.13       13.64      9.09 o
  -5   1   3      115.73      117.04     14.50 o
  -4   1   3       21.09       14.44      5.50 o
  -3   1   3     1277.05     1273.07     31.07 o
  -2   1   3      268.44      280.90      7.09 o
  -1   1   3     2873.09     2964.58     76.59 o
   0   1   3      128.80      171.79     10.72 o
   1   1   3     2959.87     3057.94     98.51 o
   2   1   3      226.33      234.99      7.85 o
   3   1   3     1330.08     1314.95     38.61 o
   4   1   3       21.26       19.05      7.23 o
   5   1   3      107.54      108.17     12.21 o
  -5   2   3        1.92        1.39      8.70 o
  -4   2   3      489.15      508.64     19.63 o
  -3   2   3       59.97       65.26      3.50 o
  -2   2   3     2327.37     2324.51     56.25 o
  -1   2   3     2026.85     2045.85     49.03 o
   0   2   3       20.99       14.86      4.06 o
   1   2   3     2295.47     2263.56     83.93 o
   2   2   3     2150.69     2083.05     51.80 o
   3   2   3       71.68       75.14      4.79 o
   4   2   3      470.26      462.36     24.07 o
   5   2   3        3.52        0.78     12.86 o
  -5   3   3      133.19      157.74     20.19 o
  -4   3   3        0.77        0.24      5.21 o
  -3   3   3     1912.66     1808.76     41.71 o
  -2   3   3      304.58      331.28      8.76 o
  -1   3   3     5448.31     5426.79    126.56 o
   0   3   3      627.15      759.11     44.27 o
   1   3   3     5717.78     5655.01    217.39 o
   3   3   3     1762.64     1647.36     51.42 o
   4   3   3        0.37        1.44      6.58 o
   5   3   3      126.39      132.15     20.88 o
  -5   4   3       12.34        9.72     13.80 o
  -4   4   3      345.77      350.01     15.29 o
  -3   4   3      135.97      128.40      5.80 o
  -2   4   3     8987.94     8965.09    206.74 o
  -1   4   3     4967.82     5117.94    119.79 o
   0   4   3       22.65       20.47      3.26 o
   1   4   3     5274.63     5408.90    170.97 o
   2   4   3     8742.77     8796.19    288.67 o
   3   4   3      165.37      153.90      6.45 o
   4   4   3      301.45      279.42     27.07 o
   5   4   3       16.87       19.76      9.87 o
  -5   5   3       40.97       55.24     16.01 o
  -4   5   3       26.16       27.12      6.12 o
  -3   5   3      417.17      436.81     15.70 o
  -2   5   3     2599.58     2656.49     73.66 o
  -1   5   3     1437.90     1491.15     34.93 o
   0   5   3     5998.43     6207.39    173.83 o
   1   5   3     1451.95     1500.18     43.10 o
   2   5   3     3111.22     3164.17     81.74 o
   3   5   3      347.41      357.23     12.67 o
   4   5   3       24.70       14.22     10.81 o
   5   5   3       17.93       22.42     10.50 o
  -5   6   3       47.78       48.56     11.25 o
  -4   6   3      300.02      282.82     17.45 o
  -3   6   3      146.66      158.37      9.84 o
  -2   6   3      487.26      510.48     11.53 o
  -1   6   3     4734.87     5021.98    103.80 o
   0   6   3       10.20        4.82      1.48 o
   1   6   3     4409.70     4629.50    137.34 o
   2   6   3      419.76      438.26     17.39 o
   3   6   3      124.62      134.27      7.26 o
   4   6   3      271.28      276.83     18.19 o
   5   6   3       47.86       53.54     11.55 o
  -5   7   3       11.92       15.24      9.86 o
  -4   7   3        4.30       -3.18      7.37 o
  -3   7   3      238.49      222.35     12.68 o
  -2   7   3     1094.35     1154.98     31.05 o
  -1   7   3     1687.49     1738.66     35.81 o
   0   7   3     1465.02     1397.81     40.08 o
   1   7   3     1497.27     1538.91     42.29 o
   2   7   3     1191.92     1222.31     34.58 o
   3   7   3      160.68      146.05      7.27 o
   4   7   3        2.82        4.15      7.57 o
   5   7   3       16.20       13.59     10.66 o
  -5   8   3       15.80       30.67     11.12 o
  -4   8   3        5.71       -4.94      7.70 o
  -3   8   3       21.86       16.99      6.32 o
  -2   8   3      625.08      613.87     19.07 o
  -1   8   3     3450.43     3411.54     80.28 o
   0   8   3      212.89      193.96      6.13 o
   1   8   3     3600.24     3557.56     87.99 o
   2   8   3      631.17      629.14     19.14 o
   3   8   3       48.69       48.36      4.37 o
   4   8   3        0.36       -3.76      8.11 o
   5   8   3       17.53       26.03     11.01 o
  -4   9   3        4.77       -4.53      7.90 o
  -3   9   3      129.34      117.78     11.05 o
  -2   9   3     1601.43     1589.30     49.77 o
  -1   9   3      990.90     1047.47     28.68 o
   0   9   3     4167.44     3993.13    100.82 o
   1   9   3      897.73      920.64     25.70 o
   2   9   3     1427.01     1383.12     42.61 o
   3   9   3      146.66      142.76      8.23 o
   4   9   3        6.12        5.46      4.80 o
  -4  10   3       29.76       27.13      9.78 o
  -3  10   3      304.75      304.53     17.44 o
  -2  10   3       24.16       29.88      4.56 o
  -1  10   3     1729.43     1714.25     47.19 o
   0  10   3        9.80        8.74      2.04 o
   1  10   3     1602.04     1574.36     42.28 o
   2  10   3       14.83       15.82      5.22 o
   3  10   3      283.90      257.61     12.34 o
   4  10   3       35.19       39.51      6.08 o
  -4  11   3        8.18       19.45     10.43 o
  -3  11   3       74.00       83.82     11.53 o
  -2  11   3      628.06      615.65     23.58 o
  -1  11   3      292.83      283.52     10.29 o
   0  11   3     2132.24     2011.99     51.62 o
   1  11   3      288.71      293.82      9.28 o
   2  11   3      688.10      655.18     20.14 o
   3  11   3       68.74       81.31      7.86 o
   4  11   3        9.31       11.40      5.62 o
  -4  12   3       13.69        3.95      9.63 o
  -3  12   3       46.51       43.52      8.39 o
  -2  12   3        6.18        9.32      5.66 o
  -1  12   3     3465.05     3381.92    109.24 o
   0  12   3      112.91      112.71      5.85 o
   1  12   3     3382.17     3292.51     94.65 o
   2  12   3        4.55        6.44      3.82 o
   3  12   3       50.69       44.20      6.23 o
   4  12   3       14.30       16.62     10.11 o
  -4  13   3       16.38       18.26     11.03 o
  -3  13   3        4.89        6.22      7.55 o
  -2  13   3      497.52      512.16     23.28 o
  -1  13   3      235.56      229.62     13.34 o
   0  13   3     1638.64     1715.20     49.96 o
   1  13   3      212.48      227.46      9.15 o
   2  13   3      459.16      459.70     16.05 o
   3  13   3        1.31       -5.23      5.23 o
   4  13   3       17.17        6.72      9.41 o
  -4  14   3       45.51       47.30     16.23 o
  -3  14   3       75.38       59.23     13.75 o
  -2  14   3      143.88      149.64     11.34 o
  -1  14   3      792.81      837.86     41.13 o
   0  14   3      229.90      245.14      9.93 o
   1  14   3      974.29     1012.99     29.04 o
   2  14   3      140.82      152.07     10.31 o
   3  14   3       80.25       70.58      8.23 o
   4  14   3       50.14       40.80     11.34 o
  -4  15   3        3.97       -7.81     13.25 o
  -3  15   3       60.43       61.89      9.56 o
  -2  15   3      147.16      150.91     21.39 o
  -1  15   3      255.57      242.11     14.11 o
   0  15   3      292.45      308.71     11.86 o
   1  15   3      215.43      209.62     11.30 o
   2  15   3      162.29      161.26     12.62 o
   3  15   3       64.12       80.85      8.35 o
   4  15   3        3.72       25.87     14.67 o
  -3  16   3       50.74       44.23     14.52 o
  -2  16   3       12.41       10.47      4.56 o
  -1  16   3      323.94      358.62     18.32 o
   0  16   3        0.75        0.63      5.94 o
   1  16   3      268.43      301.23     14.43 o
   2  16   3        3.48        1.40      5.42 o
   3  16   3       41.42       12.65      7.00 o
  -3  17   3       50.29       62.50     15.70 o
  -2  17   3      152.30      151.91     13.72 o
  -1  17   3       15.56       27.28      7.79 o
   0  17   3      358.96      400.44     20.75 o
   1  17   3        7.01       12.69      5.71 o
   2  17   3      203.83      209.07     11.58 o
   3  17   3       51.81       71.39     12.38 o
  -3  18   3       20.57       42.03     14.98 o
  -2  18   3      101.41      103.96     12.04 o
  -1  18   3       31.31       31.15      8.36 o
   0  18   3        2.55        3.38      6.59 o
   1  18   3       47.24       61.98      7.44 o
   2  18   3       93.92      101.80     10.97 o
   3  18   3       21.66       20.91      9.85 o
  -2  19   3      134.41      133.35     12.81 o
  -1  19   3       40.03       43.42      9.45 o
   0  19   3      108.96      112.59     16.01 o
   1  19   3       56.75       58.58      9.43 o
   2  19   3      129.06      129.91     12.64 o
  -2  20   3       18.27       25.77     13.66 o
  -1  20   3       25.69       42.47     13.67 o
   0  20   3        9.11       24.00     12.59 o
   1  20   3       32.53       30.89     12.66 o
   2  20   3       24.59       24.63     13.24 o
  -1  21   3       46.78       48.66     13.92 o
   0  21   3       77.26      107.23     17.24 o
   1  21   3       41.98       44.73     13.65 o
   0  22   3        0.26       10.33     12.86 o
   0   0   4      272.68      466.16     15.89 o
   1   0   4     4003.74     3952.33    113.00 o
   2   0   4     1783.54     1855.64     48.02 o
   3   0   4      235.91      234.78      7.09 o
   4   0   4        9.72        4.13      8.18 o
   5   0   4       23.21       47.65     14.06 o
  -5   1   4       12.42       12.73     14.08 o
  -4   1   4        8.20       14.47      5.44 o
  -3   1   4       57.78       55.48      3.25 o
  -2   1   4     1810.97     1777.34     43.44 o
  -1   1   4     1333.15     1377.31     48.09 o
   0   1   4     5243.95     5214.01    304.74 o
   1   1   4     1504.62     1526.19     38.17 o
   2   1   4     1605.51     1596.30     36.63 o
   3   1   4       76.82       74.21      3.25 o
   4   1   4        7.98        9.68      7.09 o
   5   1   4       13.23       14.61     12.35 o
  -5   2   4       44.62       37.93      9.89 o
  -4   2   4       28.79       29.75      5.93 o
  -3   2   4      111.82      115.44      4.39 o
  -2   2   4     1173.04     1185.25     34.18 o
  -1   2   4    12668.75    12711.43    402.76 o
   0   2   4     6806.59     6779.85    377.56 o
   1   2   4    12081.93    11840.49    402.43 o
   2   2   4     1394.07     1417.89     29.16 o
   3   2   4       66.55       75.22      4.47 o
   4   2   4       25.83       20.23      7.41 o
   5   2   4       47.16       56.86     15.07 o
  -5   3   4       28.47       35.37     14.51 o
  -4   3   4       18.03       21.69      5.94 o
  -3   3   4      397.26      404.94     12.10 o
  -2   3   4      513.89      482.07     12.81 o
  -1   3   4      362.67      390.26     11.87 o
   0   3   4     5995.43     5979.33    236.84 o
   2   3   4      676.02      611.77     22.64 o
   3   3   4      533.87      549.68     15.46 o
   4   3   4       21.28       18.97     11.86 o
   5   3   4       28.05       24.43     14.33 o
  -5   4   4       37.05       28.03     13.68 o
  -4   4   4      139.76      144.89      9.61 o
  -3   4   4      380.80      391.27     11.26 o
  -2   4   4     1998.64     2028.28     48.06 o
  -1   4   4     2521.05     2506.15     78.86 o
   1   4   4     2280.22     2269.41     96.34 o
   2   4   4     2013.63     2057.13     67.12 o
   3   4   4      323.34      337.43     10.90 o
   4   4   4      124.25      125.85     16.53 o
   5   4   4       43.93       36.78     17.81 o
  -5   5   4       60.18       61.12     16.20 o
  -4   5   4      204.47      192.13     11.23 o
  -3   5   4      288.08      298.83     13.46 o
  -2   5   4     1771.54     1819.11     48.30 o
  -1   5   4     3286.93     3501.79     92.69 o
   0   5   4     1940.13     1587.83    216.13 o
   1   5   4     3844.02     4092.21    146.25 o
   2   5   4     1916.06     2012.60     76.09 o
   3   5   4      327.41      320.98      9.93 o
   4   5   4      191.84      201.84     20.78 o
   5   5   4       50.29       55.30     11.31 o
  -5   6   4       31.88       22.88     13.70 o
  -4   6   4      190.63      189.49     14.40 o
  -3   6   4      244.75      238.02     11.76 o
  -2   6   4     1719.91     1780.42     40.89 o
  -1   6   4     3532.86     3659.39     93.70 o
   0   6   4     5635.72     5800.54    162.74 o
   1   6   4     3688.68     3778.65    120.78 o
   2   6   4     1610.82     1627.51     57.23 o
   3   6   4      307.49      273.71     11.13 o
   4   6   4      232.21      236.61     21.48 o
   5   6   4       20.74       20.92     10.48 o
  -5   7   4       37.21       32.09     10.42 o
  -4   7   4       63.96       69.63     22.41 o
  -3   7   4     1083.43     1042.72     37.35 o
  -2   7   4      528.59      542.92     15.01 o
  -1   7   4     1855.65     1955.97     42.71 o
   0   7   4      427.12      355.46     12.85 o
   1   7   4     1626.66     1681.16     46.69 o
   2   7   4      520.09      515.63     19.04 o
   3   7   4     1154.75     1107.06     36.88 o
   4   7   4       32.85       18.33      8.45 o
   5   7   4       31.39       33.49     11.10 o
  -5   8   4        9.45       15.20     10.08 o
  -4   8   4      497.76      494.19     25.50 o
  -3   8   4      710.03      713.02     39.46 o
  -2   8   4      984.04      966.28     25.79 o
  -1   8   4      859.31      930.46     24.74 o
   0   8   4     1102.17     1169.81     33.67 o
   1   8   4     1110.65     1185.20     27.38 o
   2   8   4     1016.35      959.98     28.65 o
   3   8   4      615.41      618.40     20.26 o
   4   8   4      460.98      477.27     19.05 o
   5   8   4        8.45        4.70     10.50 o
  -4   9   4       59.44       61.97     10.04 o
  -3   9   4      414.90      417.55     21.81 o
  -2   9   4      231.21      227.71      8.27 o
  -1   9   4       42.21       51.61      3.39 o
   0   9   4     1739.02     1811.59     46.38 o
   1   9   4        6.65        8.99      2.95 o
   2   9   4      190.41      178.20      9.41 o
   3   9   4      425.25      438.59     14.91 o
   4   9   4       45.73       43.01     10.32 o
  -4  10   4      210.83      202.48     15.88 o
  -3  10   4       75.56       78.05      9.19 o
  -2  10   4     1260.47     1261.71     54.40 o
  -1  10   4      335.25      338.00     10.70 o
   0  10   4        1.27       -0.82      1.92 o
   1  10   4      299.51      297.51      9.72 o
   2  10   4     1334.78     1326.53     38.39 o
   3  10   4       61.40       70.01      6.52 o
   4  10   4      217.92      231.72     18.39 o
  -4  11   4       27.96       13.16      9.62 o
  -3  11   4      485.32      524.63     25.04 o
  -2  11   4      387.45      383.23     17.97 o
  -1  11   4      202.33      211.08      8.49 o
   0  11   4      549.35      603.62     16.65 o
   1  11   4      221.44      243.43      8.01 o
   2  11   4      330.21      336.54     12.33 o
   3  11   4      451.39      474.23     19.48 o
   4  11   4       35.33       24.67      6.20 o
  -4  12   4      165.99      208.01     22.79 o
  -3  12   4      170.63      147.21     17.63 o
  -2  12   4       94.52       92.03     12.08 o
  -1  12   4      206.31      211.87     12.45 o
   0  12   4        0.02       -0.77      2.86 o
   1  12   4      191.04      205.23     10.30 o
   2  12   4      143.17      145.26      9.06 o
   3  12   4      142.90      153.82      9.46 o
   4  12   4      162.14      182.50     16.18 o
  -4  13   4       45.59       58.47     15.43 o
  -3  13   4      220.97      198.64     22.46 o
  -2  13   4      145.38      138.92     10.60 o
  -1  13   4      434.58      427.12     19.22 o
   0  13   4       18.42       19.63      3.78 o
   1  13   4      337.64      353.59     13.08 o
   2  13   4      122.47      124.62      7.00 o
   3  13   4      239.19      249.16     12.63 o
   4  13   4       48.71       49.54     11.09 o
  -4  14   4       95.90       97.31     18.35 o
  -3  14   4       18.45       14.15     11.38 o
  -2  14   4      293.46      318.65     17.43 o
  -1  14   4      109.69      116.15     10.05 o
   0  14   4      109.64      106.61      7.37 o
   1  14   4      120.21      134.99      6.98 o
   2  14   4      271.06      292.58     11.84 o
   3  14   4       10.86       12.12      6.18 o
   4  14   4       90.28       79.68     12.69 o
  -3  15   4      104.02      110.87     18.17 o
  -2  15   4      107.44      112.16     10.30 o
  -1  15   4      108.85      108.76      9.87 o
   0  15   4      109.93      112.60      6.82 o
   1  15   4       90.56      107.70      7.90 o
   2  15   4       94.26      103.79     10.50 o
   3  15   4      144.23      144.21     11.94 o
  -3  16   4        2.93        9.40     12.38 o
  -2  16   4       25.95       38.94      8.51 o
  -1  16   4      604.41      651.58     30.51 o
   0  16   4      410.17      416.15     21.02 o
   1  16   4      624.74      645.44     24.48 o
   2  16   4       20.75       30.95      6.47 o
   3  16   4        0.07       -2.48      8.54 o
  -3  17   4       55.94       47.16     14.92 o
  -2  17   4       91.46      112.49     15.01 o
  -1  17   4        6.58       10.28      7.34 o
   0  17   4      479.76      528.09     25.41 o
   1  17   4       16.26       23.86      6.02 o
   2  17   4       75.68       83.58      8.86 o
   3  17   4       55.47       56.28     10.78 o
  -3  18   4       49.60       35.34     15.55 o
  -2  18   4       17.40       23.34      8.78 o
  -1  18   4      167.72      158.70     12.70 o
   0  18   4       18.77       21.25     10.63 o
   1  18   4      148.66      136.59      9.84 o
   2  18   4       10.52        5.51      7.83 o
   3  18   4       51.89       54.74     11.20 o
  -2  19   4       39.11       34.41      9.74 o
  -1  19   4       69.75       77.34     14.57 o
   0  19   4      248.99      259.10     24.32 o
   1  19   4       75.68       86.44     10.47 o
   2  19   4       42.38       46.54      9.25 o
  -2  20   4        3.83       20.30     13.26 o
  -1  20   4      178.18      216.24     22.18 o
   0  20   4        4.74        2.90     12.12 o
   1  20   4      155.15      177.53     20.24 o
   2  20   4        0.76        9.90     13.22 o
  -1  21   4       31.27       28.38     12.91 o
   0  21   4       55.99       55.05     14.93 o
   1  21   4       24.52       28.56     13.05 o
   0  22   4       22.00       26.40     14.03 o
   1   0   5      432.43      444.35     11.95 o
   2   0   5     2831.30     2831.06     66.22 o
   3   0   5     1114.92     1082.03     26.32 o
   4   0   5      501.26      487.71     24.40 o
   5   0   5       48.60       52.05     10.27 o
  -5   1   5       30.58       42.08     10.04 o
  -4   1   5      370.41      371.49     20.07 o
  -3   1   5      373.14      365.94      9.94 o
  -2   1   5     1089.71     1073.77     28.86 o
  -1   1   5       43.48       33.00      2.20 o
   0   1   5      519.89      448.93     13.19 o
   1   1   5       67.87       47.66      4.71 o
   2   1   5     1121.29     1113.28     26.20 o
   3   1   5      367.95      353.00     11.01 o
   4   1   5      380.53      401.09     20.70 o
   5   1   5       31.92       31.26     14.08 o
  -5   2   5       50.23       51.01     10.41 o
  -4   2   5      230.17      224.08     12.26 o
  -3   2   5     1345.33     1355.43     32.10 o
  -2   2   5      790.43      730.61     20.23 o
  -1   2   5     2570.62     2726.53     87.91 o
   0   2   5     1537.44     1600.79     63.65 o
   1   2   5     2516.66     2621.93     88.15 o
   2   2   5      849.12      778.15     18.45 o
   3   2   5     1300.28     1297.00     35.18 o
   4   2   5      219.73      265.88     15.75 o
   5   2   5       43.74       38.87     14.92 o
  -5   3   5       59.71       34.74     14.65 o
  -4   3   5      327.13      321.39     14.84 o
  -3   3   5      355.40      361.27     10.03 o
  -2   3   5     3177.81     3196.24     74.28 o
  -1   3   5     1396.90     1506.66     52.29 o
   0   3   5       49.33       64.43      6.04 o
   1   3   5      979.78     1113.19     42.31 o
   2   3   5     3162.77     3142.45     90.40 o
   3   3   5      357.72      344.93     14.58 o
   4   3   5      321.67      321.90     17.86 o
   5   3   5       65.60       52.88     15.68 o
  -5   4   5       48.58       49.21     15.23 o
  -4   4   5       77.92       84.59      8.41 o
  -3   4   5     1067.72     1017.09     30.90 o
  -2   4   5     1182.39     1179.59     27.64 o
   0   4   5     2827.53     2889.91    162.13 o
   1   4   5      521.49      594.57     20.68 o
   2   4   5     1049.06     1053.74     47.35 o
   3   4   5     1053.62     1019.13     27.27 o
   4   4   5       87.05       87.68     14.96 o
   5   4   5       48.60       46.55     15.77 o
  -5   5   5       15.46       18.83     14.26 o
  -4   5   5      262.92      258.70     12.99 o
  -3   5   5      186.70      185.51     10.65 o
  -2   5   5     1057.06     1092.54     26.23 o
  -1   5   5      973.37      931.13     30.50 o
   0   5   5     1398.19      742.22     43.13 o
   1   5   5      919.11      876.85     30.75 o
   3   5   5      272.67      263.98      9.18 o
   4   5   5      240.50      237.81     23.06 o
   5   5   5       14.27        1.58      9.57 o
  -5   6   5       37.14       41.24     15.34 o
  -4   6   5      291.21      287.48     18.46 o
  -3   6   5     1363.38     1362.51     44.97 o
  -2   6   5      340.87      347.17     10.36 o
  -1   6   5     3703.09     3794.80    106.18 o
   0   6   5     7386.11     7540.76    244.25 o
   1   6   5     3610.45     3701.63    123.72 o
   3   6   5     1262.51     1261.14     44.35 o
   4   6   5      309.49      328.11     26.03 o
   5   6   5       30.08       22.54     10.81 o
  -5   7   5       55.54       52.20     15.90 o
  -4   7   5       57.49       56.18     10.50 o
  -3   7   5      423.60      430.25     17.35 o
  -2   7   5      710.46      696.33     20.05 o
  -1   7   5     3063.65     2979.05     75.92 o
   0   7   5      233.39      337.52     10.57 o
   1   7   5     3037.71     3009.58    119.53 o
   2   7   5      603.30      584.13     22.64 o
   3   7   5      442.32      424.11     16.61 o
   4   7   5       61.84       61.58      7.04 o
   5   7   5       58.38       65.45     12.43 o
  -5   8   5       31.98       27.34     15.28 o
  -4   8   5        4.27       -3.02      7.80 o
  -3   8   5       61.60       75.14      8.63 o
  -2   8   5      273.26      280.16     11.77 o
  -1   8   5     2783.61     2837.68     76.38 o
   0   8   5     1798.57     1593.04     45.65 o
   1   8   5     3105.70     3200.83     76.60 o
   2   8   5      316.16      298.05     11.84 o
   3   8   5       28.62       32.60      4.73 o
   4   8   5        4.67        5.11      4.51 o
   5   8   5       31.20       35.12     11.08 o
  -4   9   5       42.21       56.17      9.97 o
  -3   9   5       40.79       39.76      7.58 o
  -2   9   5      316.91      340.52     14.60 o
  -1   9   5     1251.79     1207.29     30.14 o
   0   9   5     2501.22     2615.92     66.46 o
   1   9   5     1119.95     1099.91     30.15 o
   2   9   5      256.65      253.03     13.52 o
   3   9   5       56.89       59.84      4.99 o
   4   9   5       40.58       41.36      6.00 o
  -4  10   5       22.07       19.52     12.14 o
  -3  10   5       81.80       68.40     12.72 o
  -2  10   5      471.23      461.38     29.91 o
  -1  10   5      931.50      937.24     24.19 o
   0  10   5     2717.54     2720.03     69.20 o
   1  10   5      868.93      878.78     24.23 o
   2  10   5      420.43      427.35     14.44 o
   3  10   5       86.70       83.62      5.99 o
   4  10   5       19.29       21.51      5.81 o
  -4  11   5        6.16        5.02     12.24 o
  -3  11   5       70.52       78.56     13.77 o
  -2  11   5       93.40       77.82      8.01 o
  -1  11   5     1263.78     1253.64     48.53 o
   0  11   5      175.86      170.23      6.90 o
   1  11   5     1314.90     1303.80     33.72 o
   2  11   5       85.87       83.52      5.46 o
   3  11   5       60.14       57.68      6.44 o
   4  11   5        7.80       14.54      5.98 o
  -4  12   5        1.03       -3.91     12.35 o
  -3  12   5       20.50       28.44     11.98 o
  -2  12   5      312.72      300.82     16.37 o
  -1  12   5      503.78      555.93     35.77 o
   0  12   5     1826.99     1979.84     57.20 o
   1  12   5      523.61      551.38     17.59 o
   2  12   5      301.91      299.01     11.44 o
   3  12   5       25.24       27.92      5.95 o
   4  12   5        1.17       -0.46      8.92 o
  -4  13   5       14.60        8.06     12.84 o
  -3  13   5        7.02       -2.41     10.59 o
  -2  13   5      131.43      125.59     10.12 o
  -1  13   5     1083.21     1059.06     45.33 o
   0  13   5      521.44      535.92     17.40 o
   1  13   5     1053.68     1059.29     31.71 o
   2  13   5      100.01      103.79      6.63 o
   3  13   5       18.92       17.40      5.90 o
   4  13   5       10.99        2.65      9.26 o
  -4  14   5        1.32       13.80     14.58 o
  -3  14   5       78.53       69.27     15.01 o
  -2  14   5      379.60      371.53     18.98 o
  -1  14   5      156.91      156.54     11.67 o
   0  14   5     2324.00     2364.69     68.26 o
   1  14   5      172.95      168.92      8.17 o
   2  14   5      353.82      345.49     13.21 o
   3  14   5       77.85       75.71     12.01 o
   4  14   5        0.71       -4.58     10.00 o
  -3  15   5       11.04       10.53     12.36 o
  -2  15   5      152.01      167.40     12.41 o
  -1  15   5      739.52      773.98     35.41 o
   0  15   5      822.54      906.79     28.04 o
   1  15   5      722.09      793.76     28.53 o
   2  15   5      134.81      134.00      7.95 o
   3  15   5        4.65       -1.77      5.62 o
  -3  16   5       56.71       67.26     15.43 o
  -2  16   5      197.56      203.10     20.22 o
  -1  16   5      214.39      233.19     14.77 o
   0  16   5      522.92      523.35     24.73 o
   1  16   5      185.92      197.05     11.47 o
   2  16   5      182.24      192.70     11.22 o
   3  16   5       47.57       48.12     10.55 o
  -3  17   5       26.39       32.82     15.10 o
  -2  17   5       78.16       74.73      9.92 o
  -1  17   5      217.52      187.86     14.24 o
   0  17   5      360.54      405.48     29.70 o
   1  17   5      215.65      212.11     11.74 o
   2  17   5       99.41       85.68     10.29 o
   3  17   5       25.11       26.50      9.98 o
  -3  18   5       12.53        6.06     14.00 o
  -2  18   5      136.76      157.83     18.66 o
  -1  18   5       43.75       49.23      9.38 o
   0  18   5      139.95      156.47     18.13 o
   1  18   5       32.44       48.97      7.33 o
   2  18   5       99.86      117.94     11.92 o
   3  18   5       10.41       -3.16      9.64 o
  -2  19   5       16.76       22.11     13.43 o
  -1  19   5       97.41       95.10     17.06 o
   0  19   5        9.93       23.05     12.53 o
   1  19   5      113.78      142.05     10.23 o
   2  19   5        3.64       -6.55     12.13 o
  -2  20   5        1.84       10.63     14.33 o
  -1  20   5        5.14       -0.37     12.19 o
   0  20   5        1.79        0.97     12.06 o
   1  20   5        3.44       15.18     11.61 o
   2  20   5        6.39       17.91     13.42 o
  -1  21   5       11.54       24.73     12.97 o
   0  21   5       29.95       38.32     13.38 o
   0  22   5       31.54       41.43     14.82 o
   0   0   6    23700.91    22959.29    757.93 o
   1   0   6      161.97      182.61      6.29 o
   2   0   6     1552.60     1530.16     39.77 o
   3   0   6       66.95       67.54      4.17 o
   4   0   6        0.20       -2.84      6.74 o
   5   0   6        0.16        0.61     12.56 o
  -5   1   6       39.55       41.60     14.33 o
  -4   1   6        6.03        4.76      3.24 o
  -3   1   6      121.63      123.39      4.62 o
  -2   1   6      214.98      208.37      7.55 o
  -1   1   6     5105.09     5156.30    151.22 o
   0   1   6      303.95      278.52      7.66 o
   1   1   6     5494.85     5604.18    175.33 o
   2   1   6      215.31      209.05      6.64 o
   3   1   6       79.91       89.01      4.90 o
   4   1   6        9.42       10.94      6.96 o
   5   1   6       41.12       45.26     14.08 o
  -5   2   6       25.88       29.09     13.83 o
  -4   2   6       13.20       15.09      7.44 o
  -3   2   6      499.64      490.65     13.27 o
  -2   2   6     1434.08     1383.65     44.42 o
  -1   2   6      200.30      225.26      7.18 o
   0   2   6     4847.96     4985.27    140.86 o
   1   2   6      170.25      190.31      8.25 o
   2   2   6     1304.86     1241.59     43.85 o
   3   2   6      520.01      522.47     16.54 o
   4   2   6       15.20        5.97      7.80 o
   5   2   6       26.44       17.19     13.72 o
  -5   3   6       13.08        4.85     13.19 o
  -4   3   6       87.21       99.19      8.20 o
  -3   3   6       85.43       82.63      4.17 o
  -2   3   6      100.29      121.17      5.62 o
  -1   3   6     3603.49     3584.21    114.99 o
   0   3   6      669.78      680.57     22.75 o
   1   3   6     3421.08     3399.36    114.97 o
   2   3   6      121.72      150.36      5.69 o
   3   3   6      119.05      112.34      7.05 o
   4   3   6       87.63       94.77     15.52 o
   5   3   6        7.96       16.93     12.85 o
  -4   4   6       50.75       52.41      6.88 o
  -3   4   6      438.15      446.66     14.43 o
  -2   4   6     1587.25     1570.00     39.73 o
  -1   4   6     2241.96     2343.68     76.18 o
   0   4   6    19631.13    20530.62    814.75 o
   1   4   6     2192.51     2302.44     77.01 o
   2   4   6     1262.54     1269.17     88.41 o
   3   4   6      385.67      363.41     16.53 o
   4   4   6       51.05       55.12     13.10 o
   5   4   6        3.73        3.09     13.94 o
  -4   5   6      316.98      301.57     14.70 o
  -3   5   6       18.54       31.80      5.08 o
  -2   5   6      420.71      390.67     11.00 o
  -1   5   6     3875.21     3902.81    134.06 o
   0   5   6      216.47      242.09     13.87 o
   1   5   6     4205.75     4331.42    135.60 o
   2   5   6      399.63      359.45     18.08 o
   3   5   6       28.65       30.27      5.11 o
   4   5   6      328.00      311.20     25.76 o
   5   5   6       20.24        4.37     13.61 o
  -4   6   6        7.95        5.26      7.78 o
  -3   6   6      852.42      817.87     30.37 o
  -2   6   6      694.99      695.19     20.92 o
  -1   6   6      300.47      323.42     12.87 o
   0   6   6     5172.54     5548.24    312.40 o
   1   6   6      215.17      223.65     10.19 o
   2   6   6      691.22      665.32     29.76 o
   3   6   6      893.54      882.58     26.35 o
   4   6   6        8.14        5.92      3.94 o
   5   6   6       54.78       43.61     11.39 o
  -4   7   6       75.10       80.39     10.58 o
  -3   7   6      168.33      175.68      9.91 o
  -2   7   6      674.75      661.43     23.24 o
  -1   7   6     3011.78     3085.75     85.72 o
   0   7   6       39.57       36.31      5.81 o
   1   7   6     2823.14     2875.13    120.59 o
   2   7   6      644.83      640.28     28.45 o
   3   7   6      184.50      177.83      8.89 o
   4   7   6      105.07      100.11      8.10 o
   5   7   6        1.32       -6.97     15.55 o
  -4   8   6        4.19       -1.95     11.23 o
  -3   8   6     1056.52     1087.93     64.77 o
  -2   8   6      405.61      405.59     15.17 o
  -1   8   6      741.17      691.85     19.64 o
   0   8   6     3471.12     3663.43     92.57 o
   1   8   6      604.74      574.84     27.73 o
   2   8   6      380.44      383.46     14.99 o
   3   8   6     1066.69     1053.80     36.78 o
   4   8   6        4.18        4.37      4.59 o
  -4   9   6      442.34      424.94     34.19 o
  -3   9   6       20.63       12.93     10.08 o
  -2   9   6      860.19      875.04     30.42 o
  -1   9   6      393.73      371.00     10.80 o
   0   9   6      432.77      431.32     12.19 o
   1   9   6      386.40      367.83     12.13 o
   2   9   6      872.85      853.98     30.12 o
   3   9   6       26.72       26.85      4.33 o
   4   9   6      480.79      483.65     19.45 o
  -4  10   6       59.48       65.25     15.05 o
  -3  10   6      408.95      406.96     32.40 o
  -2  10   6      106.40       94.95     12.58 o
  -1  10   6      255.22      273.60     11.24 o
   0  10   6       20.35       26.41      3.60 o
   1  10   6      339.97      370.93     10.18 o
   2  10   6       86.12      102.25      5.95 o
   3  10   6      470.27      453.87     15.55 o
   4  10   6       63.01       61.06      7.10 o
  -4  11   6      124.85      129.16     19.48 o
  -3  11   6        2.29        5.72     10.53 o
  -2  11   6      534.18      518.68     33.32 o
  -1  11   6      196.03      187.65      8.15 o
   0  11   6       46.14       43.34      3.84 o
   1  11   6      185.08      179.27      7.69 o
   2  11   6      473.89      480.35     16.26 o
   3  11   6        3.86        2.60      4.28 o
   4  11   6      123.94      158.65     10.56 o
  -4  12   6       10.36       38.68     14.96 o
  -3  12   6      537.15      571.76     39.78 o
  -2  12   6        1.32       -1.54      8.30 o
  -1  12   6      268.55      279.98     22.89 o
   0  12   6        0.61        4.48      3.18 o
   1  12   6      332.18      320.90     11.32 o
   2  12   6        1.59        0.50      3.84 o
   3  12   6      540.80      562.41     22.15 o
   4  12   6       11.54        4.78      9.38 o
  -4  13   6       88.34       99.43     18.55 o
  -3  13   6        1.38        8.99     11.78 o
  -2  13   6      418.75      428.28     32.88 o
  -1  13   6        7.40        8.12      4.41 o
   0  13   6        0.11       -1.40      3.35 o
   1  13   6        9.21       14.51      3.75 o
   2  13   6      456.49      484.18     16.29 o
   3  13   6        1.08       -0.15      5.42 o
   4  13   6       88.48       91.59     12.95 o
  -4  14   6        2.65       10.27     14.77 o
  -3  14   6      287.44      275.43     27.09 o
  -2  14   6       12.72        2.80      9.34 o
  -1  14   6       90.38       97.06      9.47 o
   0  14   6       54.99       57.27      5.21 o
   1  14   6      113.56      116.90      7.64 o
   2  14   6       16.83       13.64      4.67 o
   3  14   6      289.77      308.78     17.65 o
   4  14   6        1.88        5.85     10.47 o
  -3  15   6       15.58       26.69     12.94 o
  -2  15   6      251.78      224.69     21.49 o
  -1  15   6       63.41       64.79     10.13 o
   0  15   6       17.50       23.22      4.59 o
   1  15   6       95.82      109.00      7.84 o
   2  15   6      241.56      231.87     14.31 o
   3  15   6       12.48       12.00      6.48 o
  -3  16   6      103.69      109.55     17.71 o
  -2  16   6      106.58      100.03     16.19 o
  -1  16   6       80.38       92.16     10.09 o
   0  16   6      317.07      294.80     24.86 o
   1  16   6       72.26       90.05      7.68 o
   2  16   6      129.96      130.18      9.20 o
   3  16   6      101.95      122.02     13.06 o
  -3  17   6       23.32       33.54     14.05 o
  -2  17   6       61.40       68.87     14.87 o
  -1  17   6      133.95      123.26     12.23 o
   0  17   6       21.60       20.97     11.32 o
   1  17   6      170.63      182.43     10.51 o
   2  17   6       68.05       71.86      9.81 o
   3  17   6       27.97       26.14     10.12 o
  -3  18   6       25.92       29.63     15.57 o
  -2  18   6      119.38       67.16     14.37 o
  -1  18   6       42.80       41.92      9.07 o
   0  18   6      337.38      333.69     27.84 o
   1  18   6       32.36       35.13      6.85 o
   2  18   6      128.42      132.14     12.01 o
   3  18   6       36.68       47.22     11.07 o
  -2  19   6        0.29       -1.87      9.87 o
  -1  19   6      210.12      185.18     21.80 o
   0  19   6        0.56       12.68     12.00 o
   1  19   6      258.08      254.58     17.78 o
   2  19   6        0.69       -2.32     12.28 o
  -2  20   6       21.46       16.22     14.03 o
  -1  20   6        2.39       12.59     12.22 o
   0  20   6       61.27       71.46     14.73 o
   1  20   6        4.30       17.53      8.65 o
   2  20   6       18.17       19.26     12.81 o
  -1  21   6       77.52       88.43     16.59 o
   0  21   6       28.58       17.90     13.65 o
   1   0   7     2193.10     2100.42     53.92 o
   2   0   7      843.24      832.30     22.22 o
   3   0   7     1805.03     1745.30     51.33 o
   4   0   7      157.24      149.10     17.68 o
   5   0   7      104.88      106.63     17.25 o
  -5   1   7       54.23       57.45     14.50 o
  -4   1   7      433.61      459.42     32.33 o
  -3   1   7      613.62      612.21     17.29 o
  -2   1   7      864.57      837.96     25.17 o
  -1   1   7      546.01      550.56     17.06 o
   0   1   7      198.92      150.09      4.68 o
   1   1   7      595.89      589.29     15.33 o
   2   1   7      659.33      636.57     18.92 o
   3   1   7      630.23      649.77     28.84 o
   4   1   7      445.02      400.93     31.92 o
   5   1   7       47.36       54.32     15.62 o
  -5   2   7      119.04      109.90     17.89 o
  -4   2   7      133.05      138.89     16.05 o
  -3   2   7     1386.31     1363.65     35.64 o
  -2   2   7      244.12      206.28     14.19 o
  -1   2   7     2106.96     2165.10     63.31 o
   0   2   7      314.81      338.47     10.34 o
   1   2   7     2227.77     2286.64     74.60 o
   2   2   7      166.29      149.51      6.16 o
   3   2   7     1340.20     1297.46     57.52 o
   4   2   7      121.14      102.39     16.04 o
   5   2   7      110.99      116.52     18.84 o
  -5   3   7       12.64       19.09     13.01 o
  -4   3   7      348.05      354.88     28.10 o
  -3   3   7      316.98      320.89     11.18 o
  -2   3   7     1328.00     1258.98     40.24 o
  -1   3   7      865.83      850.11     30.05 o
   0   3   7      485.21      560.23     19.03 o
   1   3   7      969.94      935.85     40.24 o
   2   3   7     1649.13     1562.34     47.15 o
   3   3   7      278.97      278.31     13.48 o
   4   3   7      364.28      361.53     28.09 o
   5   3   7        8.53       28.46     14.65 o
  -4   4   7       91.33       92.07     14.98 o
  -3   4   7      441.98      440.62     17.80 o
  -2   4   7     1151.41     1142.51     30.43 o
  -1   4   7      431.14      432.38     32.93 o
   0   4   7     2763.63     2609.30    104.13 o
   1   4   7      570.03      589.78     19.45 o
   2   4   7     1202.36     1183.03     48.03 o
   3   4   7      479.31      485.07     18.53 o
   4   4   7       88.09       86.99     14.78 o
   5   4   7       86.03       79.65     17.24 o
  -4   5   7      182.12      198.25     20.36 o
  -3   5   7      302.18      280.43     14.86 o
  -2   5   7      558.84      520.37     16.26 o
   0   5   7      370.14      368.61     16.06 o
   1   5   7      465.16      427.80     16.87 o
   2   5   7      586.62      535.10     23.61 o
   3   5   7      275.06      269.05     12.80 o
   4   5   7      205.13      208.68     18.21 o
   5   5   7        4.76       23.47     14.68 o
  -4   6   7       39.13       49.66     12.30 o
  -3   6   7      324.60      314.39     17.66 o
  -2   6   7      622.68      645.58     23.29 o
  -1   6   7      709.08      658.08     25.24 o
   0   6   7     1838.37     1871.17     75.20 o
   1   6   7      910.10      855.61     31.14 o
   2   6   7      710.88      679.84     28.83 o
   3   6   7      387.61      384.29     15.33 o
   4   6   7       36.09       35.01      5.31 o
   5   6   7       40.37       29.17     11.22 o
  -4   7   7       49.07       48.59     13.07 o
  -3   7   7      393.51      369.45     19.92 o
  -2   7   7      449.80      473.85     18.21 o
  -1   7   7     1040.77     1054.75     37.45 o
   0   7   7     1634.21     1694.02    204.12 o
   1   7   7     1195.04     1182.55     45.78 o
   2   7   7      526.53      533.97     23.16 o
   3   7   7      434.82      420.18     15.99 o
   4   7   7       68.56       70.34      6.99 o
   5   7   7       45.39       66.53     17.07 o
  -4   8   7       57.47       51.69     12.74 o
  -3   8   7       28.79       32.38      6.71 o
  -2   8   7      997.90     1063.28     36.30 o
  -1   8   7      798.04      822.88     22.74 o
   0   8   7     2884.56     3000.00    119.54 o
   1   8   7      642.42      644.44     32.08 o
   2   8   7      986.72     1027.22     44.19 o
   3   8   7       43.88       48.82      6.91 o
   4   8   7       55.73       46.61      6.80 o
  -4   9   7       65.69       57.81     14.51 o
  -3   9   7       63.29       74.75     12.89 o
  -2   9   7      433.96      429.16     27.87 o
  -1   9   7      699.45      653.97     23.82 o
   0   9   7     1283.94     1297.50     37.53 o
   1   9   7      697.96      677.17     20.45 o
   2   9   7      426.45      420.00     16.29 o
   3   9   7       74.24       69.10      6.10 o
   4   9   7       61.13       62.74      6.71 o
  -4  10   7       23.14       19.03     12.96 o
  -3  10   7       17.08        1.10      9.70 o
  -2  10   7     1090.06     1025.82     44.77 o
  -1  10   7      342.35      348.51     14.60 o
   0  10   7     4027.11     3982.94    112.45 o
   1  10   7      361.32      373.71     12.35 o
   2  10   7     1170.42     1078.42     31.85 o
   3  10   7       17.12       17.79      4.34 o
   4  10   7       18.28       21.87      6.68 o
  -4  11   7        6.18        4.32     13.37 o
  -3  11   7      101.34       88.19     14.73 o
  -2  11   7       69.30       64.91     11.75 o
  -1  11   7     1549.25     1454.93     63.40 o
   0  11   7      593.96      563.57     20.55 o
   1  11   7     1627.12     1579.01     44.78 o
   2  11   7       44.36       48.20      4.91 o
   3  11   7       91.87       81.26      6.43 o
   4  11   7        4.19       -1.28      9.66 o
  -4  12   7        2.30        2.65     12.87 o
  -3  12   7        5.12        9.29     11.58 o
  -2  12   7      506.39      511.31     31.57 o
  -1  12   7      400.27      386.65     28.82 o
   0  12   7     1125.35     1166.37     34.65 o
   1  12   7      348.00      328.56     12.13 o
   2  12   7      433.03      419.70     15.03 o
   3  12   7        3.67        2.26      4.72 o
   4  12   7        2.53       -3.74      9.23 o
  -4  13   7        3.45        5.44     14.17 o
  -3  13   7       86.43       88.03     15.01 o
  -2  13   7       94.33      108.56     14.28 o
   0  13   7      439.54      470.62     15.91 o
   1  13   7      746.45      736.34     22.92 o
   2  13   7      111.23      104.45      6.69 o
   3  13   7       78.98       73.02     10.06 o
   4  13   7        3.01       -5.49      9.59 o
  -4  14   7        7.46        4.01     14.95 o
  -3  14   7       66.05       53.97     14.41 o
  -2  14   7      312.14      351.84     26.15 o
  -1  14   7      288.76      301.16     22.91 o
   0  14   7      542.69      593.32     19.42 o
   1  14   7      288.44      279.34     13.06 o
   2  14   7      282.11      287.47     11.97 o
   3  14   7       71.94       71.03      7.96 o
   4  14   7        5.27        3.62     10.32 o
  -3  15   7       30.05       28.14     13.28 o
  -2  15   7       19.83       16.93     10.80 o
  -1  15   7      276.48      328.95     21.01 o
   0  15   7      406.12      426.44     17.51 o
   1  15   7      304.78      333.25     14.86 o
   2  15   7       24.96       17.19      5.15 o
   3  15   7       28.08       29.68      7.03 o
  -3  16   7       39.42       47.81     14.78 o
  -2  16   7      242.78      265.17     24.39 o
  -1  16   7      229.07      249.39     15.97 o
   0  16   7       28.36       34.82     11.28 o
   1  16   7      249.70      251.03     12.93 o
   2  16   7      248.16      275.16     11.94 o
   3  16   7       37.69       39.30     10.26 o
  -3  17   7       82.92       77.03     16.41 o
  -2  17   7      101.96      115.65     17.08 o
  -1  17   7      162.55      162.30     18.87 o
   0  17   7       78.66       87.35     14.42 o
   1  17   7      169.54      181.34     10.83 o
   2  17   7      110.08      111.88     11.46 o
   3  17   7       84.59       77.30     11.66 o
  -2  18   7       52.23       48.14     14.40 o
  -1  18   7       91.29       89.78     15.47 o
   0  18   7       27.23       57.42     13.80 o
   1  18   7       70.96       82.71     14.07 o
   2  18   7       51.83       48.45      9.60 o
  -2  19   7       57.28       26.59     11.20 o
  -1  19   7       68.70       75.30     15.76 o
   0  19   7       25.01       32.75     13.07 o
   1  19   7       71.23       90.12     10.75 o
   2  19   7       45.88       75.14     14.61 o
  -2  20   7       31.92       25.96     11.97 o
  -1  20   7       82.06       75.50     15.74 o
   0  20   7        0.58       -1.08     11.35 o
   1  20   7       77.90       75.78     15.76 o
   2  20   7       26.21       35.96     14.35 o
  -1  21   7        8.20       12.60     13.53 o
   0  21   7       15.44       13.39     13.23 o
   0   0   8     3052.42     3508.91    116.27 o
   1   0   8     1550.12     1429.55     37.05 o
   2   0   8     1026.93     1047.44     27.66 o
   3   0   8       94.33      102.77      6.75 o
   4   0   8        0.01       -3.48      9.55 o
   5   0   8       20.46       18.58     14.00 o
  -5   1   8        6.49       13.48     13.56 o
  -4   1   8      124.80      118.05     16.22 o
  -3   1   8      155.03      156.01      8.22 o
  -2   1   8      980.41      928.19     28.18 o
  -1   1   8     1729.05     1721.23     56.09 o
   0   1   8     6249.55     6612.70    167.80 o
   1   1   8     1712.96     1699.42     44.06 o
   2   1   8     1013.86      962.51     25.13 o
   3   1   8      121.11      117.67     10.14 o
   4   1   8      109.12      124.84     16.88 o
   5   1   8        9.07       -2.19     13.06 o
  -5   2   8       40.77       55.54     15.69 o
  -4   2   8       35.46       29.59     11.75 o
  -3   2   8      166.40      162.17      8.28 o
  -2   2   8     1352.99     1391.30     46.79 o
  -1   2   8     5827.91     5776.61    159.42 o
   0   2   8     8533.52     8951.10    227.07 o
   1   2   8     5462.73     5520.11    143.30 o
   2   2   8     1375.87     1374.05     40.22 o
   3   2   8      125.14      114.37     11.39 o
   4   2   8       43.24       41.69     12.67 o
   5   2   8       39.52       31.87     14.76 o
  -5   3   8       36.72       43.26     14.64 o
  -4   3   8       37.93       27.40     11.40 o
  -3   3   8      459.28      457.15     17.68 o
  -2   3   8     1178.53     1172.82     40.27 o
  -1   3   8      965.06      948.05     31.21 o
   0   3   8     3149.45     3321.94     94.22 o
   1   3   8      885.31      867.24     38.51 o
   2   3   8     1198.60     1185.59     40.43 o
   3   3   8      449.51      441.08     17.86 o
   4   3   8       30.53       36.44     12.65 o
   5   3   8       29.12       19.17     13.43 o
  -4   4   8       73.91       69.45      9.21 o
  -3   4   8      103.20      102.93      7.38 o
  -2   4   8     1353.07     1363.97     38.73 o
  -1   4   8     2342.46     2315.84     89.69 o
   0   4   8     3237.45     3263.43    130.11 o
   1   4   8     2113.91     2140.98     91.42 o
   2   4   8     1328.89     1252.91     44.88 o
   3   4   8      127.74      133.31      7.97 o
   4   4   8       68.39       71.52     12.05 o
   5   4   8       16.19        0.80     12.75 o
  -4   5   8       81.21       96.78     10.16 o
  -3   5   8      206.55      198.88     13.07 o
  -2   5   8      988.48     1022.33     31.00 o
  -1   5   8     1467.61     1496.48     52.76 o
   0   5   8     1999.85     2009.79     80.73 o
   1   5   8     1611.76     1684.04     53.46 o
   2   5   8     1089.96     1110.96     44.13 o
   3   5   8      217.17      213.21     10.96 o
   4   5   8       84.76       92.02      8.24 o
   5   5   8       20.53       21.28     14.01 o
  -4   6   8      123.99      135.50     21.10 o
  -3   6   8      332.85      338.89     24.40 o
  -2   6   8     1083.92     1165.00     40.53 o
  -1   6   8     2863.18     3012.07     84.65 o
   0   6   8      241.96      208.15     10.22 o
   1   6   8     2750.71     2923.88    119.51 o
   2   6   8     1165.68     1226.49     49.72 o
   3   6   8      303.61      302.17     17.77 o
   4   6   8      118.76      132.70      9.54 o
   5   6   8       58.69       38.53     16.36 o
  -4   7   8        8.33       -0.62     10.68 o
  -3   7   8      463.30      485.35     23.54 o
  -2   7   8      386.65      392.78     20.79 o
  -1   7   8      471.25      449.18     21.56 o
   0   7   8     1430.92     1364.24     55.48 o
   1   7   8      532.39      508.23     21.45 o
   2   7   8      523.62      528.12     21.86 o
   3   7   8      496.92      505.47     19.09 o
   4   7   8        4.20        6.20      6.89 o
  -4   8   8      105.55      105.73     16.50 o
  -3   8   8      232.37      223.35     16.07 o
  -2   8   8      551.09      538.62     25.34 o
  -1   8   8      782.05      825.23     28.65 o
   0   8   8      325.25      343.08     12.69 o
   1   8   8      783.98      809.45     34.75 o
   2   8   8      585.21      578.69     25.43 o
   3   8   8      224.99      218.20     10.82 o
   4   8   8      136.44      134.37      8.64 o
  -4   9   8       93.93       94.66     16.38 o
  -3   9   8      246.03      274.87     23.06 o
  -2   9   8      496.36      465.98     22.94 o
  -1   9   8     1050.22     1095.66     38.24 o
   0   9   8      585.12      604.41     25.42 o
   1   9   8     1111.27     1147.67     46.54 o
   2   9   8      533.13      521.34     18.93 o
   3   9   8      272.30      275.22     13.00 o
   4   9   8       93.02       90.26      7.96 o
  -4  10   8       77.51       86.73     15.67 o
  -3  10   8      151.13      179.10     19.04 o
  -2  10   8      750.39      698.72     30.22 o
  -1  10   8      757.92      743.58     26.77 o
   0  10   8       48.37       57.88      3.86 o
   1  10   8      772.12      753.84     22.86 o
   2  10   8      717.28      667.83     24.65 o
   3  10   8      168.46      178.25      8.76 o
   4  10   8       78.71       87.51      8.81 o
  -4  11   8       53.99       65.62     15.86 o
  -3  11   8      377.37      354.99     28.70 o
  -2  11   8      250.71      221.47     20.41 o
  -1  11   8      412.46      416.23     19.13 o
   0  11   8      217.51      206.91      9.66 o
   1  11   8      358.35      354.50     12.83 o
   2  11   8      236.04      235.22      9.95 o
   3  11   8      403.63      379.88     14.20 o
   4  11   8       50.41       60.18     11.19 o
  -4  12   8       91.24      103.40     18.64 o
  -3  12   8      231.32      255.46     23.92 o
  -2  12   8      322.82      332.81     27.29 o
  -1  12   8      222.14      202.01     13.10 o
   0  12   8      129.71      123.34      7.35 o
   1  12   8      213.94      201.88      8.70 o
   2  12   8      376.34      375.94     13.67 o
   3  12   8      239.93      216.19     12.01 o
   4  12   8       90.33       89.86     12.44 o
  -4  13   8        2.01       -1.09     13.08 o
  -3  13   8      104.83       87.35     15.75 o
  -2  13   8      123.39      114.40     15.97 o
  -1  13   8      271.40      241.83     21.96 o
   0  13   8       74.83       65.41      5.97 o
   1  13   8      265.97      245.97     10.32 o
   2  13   8      140.10      141.46      7.75 o
   3  13   8       95.93      106.64      8.77 o
   4  13   8        6.36        8.28     10.04 o
  -3  14   8       11.86        9.85     12.83 o
  -2  14   8      347.76      306.79     27.58 o
  -1  14   8       51.80       46.42     10.42 o
   0  14   8       67.10       79.23      6.55 o
   1  14   8       45.07       40.54      5.82 o
   2  14   8      354.68      377.00     13.92 o
   3  14   8       15.21       17.52      6.33 o
  -3  15   8      125.28      130.24     19.14 o
  -2  15   8       78.32       94.15     15.01 o
  -1  15   8      115.38       46.64      9.76 o
   0  15   8       40.48       65.21     12.49 o
   1  15   8       92.67      101.35      8.85 o
   2  15   8       66.48       66.19     10.56 o
   3  15   8      148.88      177.88     14.52 o
  -3  16   8       15.87       15.95     13.29 o
  -2  16   8      133.22      113.53     17.07 o
  -1  16   8      100.14       98.92     15.34 o
   0  16   8       47.56       73.44     13.61 o
   1  16   8       94.70      104.48      8.28 o
   2  16   8      124.82      122.82      8.03 o
   3  16   8        5.90       10.26      9.18 o
  -3  17   8       19.65       15.94     13.94 o
  -2  17   8       30.35       38.57     13.50 o
  -1  17   8      140.89      141.97     16.71 o
   0  17   8       99.91      104.58     15.02 o
   1  17   8       98.33      102.64      8.76 o
   2  17   8       38.69       47.57      7.36 o
   3  17   8       18.51       14.09      9.90 o
  -2  18   8      125.96      165.48     20.37 o
  -1  18   8       69.24       59.22     14.06 o
   0  18   8       38.36       42.99     12.71 o
   1  18   8       75.83       81.78      8.27 o
   2  18   8      117.80      125.78     12.39 o
  -2  19   8       97.95      109.62     18.69 o
  -1  19   8       92.53      108.37     17.61 o
   0  19   8       65.32       77.56     15.30 o
   1  19   8       85.65       98.31     17.00 o
   2  19   8      108.19      108.51     17.74 o
  -1  20   8       54.57       53.73     15.93 o
   0  20   8       37.70       56.53     14.69 o
   1  20   8       61.60       76.03     15.39 o
  -1  21   8       35.94       34.78     14.45 o
   0  21   8       81.57       89.94     16.48 o
   1  21   8       31.54       46.29     15.56 o
   1   0   9        6.82        8.98      1.74 o
   2   0   9     3647.16     3546.26    101.95 o
   3   0   9       97.21      103.95      9.14 o
   4   0   9      453.59      480.21     35.33 o
   5   0   9        0.85       -3.55     12.25 o
  -5   1   9       96.85       95.13     17.40 o
  -4   1   9        2.27        6.99     10.94 o
  -3   1   9     1071.53     1051.67     39.04 o
  -2   1   9      186.97      206.02      6.98 o
  -1   1   9      844.11      885.95     28.31 o
   0   1   9        8.76        3.11      1.34 o
   1   1   9     1015.89     1050.34     28.55 o
   2   1   9      174.84      192.96      7.57 o
   3   1   9     1268.13     1245.55     49.19 o
   4   1   9        3.50       -1.08     10.90 o
   5   1   9       76.79       55.27     16.43 o
  -5   2   9        4.46       11.28     13.44 o
  -4   2   9      367.30      402.96     29.94 o
  -3   2   9       10.88       15.28      4.36 o
  -2   2   9     1417.52     1348.56     45.09 o
  -1   2   9      642.44      690.42     19.40 o
   0   2   9     1393.53     1565.11     40.31 o
   1   2   9      563.21      606.31     17.23 o
   2   2   9     1355.49     1306.83     38.68 o
   3   2   9       11.80       10.35      4.65 o
   4   2   9      363.66      357.41     29.32 o
   5   2   9        4.57       15.32     13.08 o
  -5   3   9      128.64      122.46     18.82 o
  -4   3   9        8.72       17.15     10.01 o
  -3   3   9     1047.26     1020.10     35.86 o
  -2   3   9      134.97      139.57      7.07 o
  -1   3   9      562.01      492.74     15.26 o
   0   3   9      614.20      617.91     18.38 o
   1   3   9      535.69      491.05     13.50 o
   2   3   9       98.46       98.44      6.57 o
   3   3   9     1055.09     1016.37     36.21 o
   4   3   9       10.08        8.85     11.62 o
   5   3   9      147.35      141.62     20.50 o
  -4   4   9      445.53      490.85     34.29 o
  -3   4   9      150.01      146.96      9.04 o
  -2   4   9     1474.49     1486.95     46.37 o
  -1   4   9     2027.80     2081.40     85.44 o
   0   4   9     1169.62     1401.89     46.24 o
   1   4   9     2114.12     2154.87     87.27 o
   2   4   9     1717.23     1738.47     54.15 o
   3   4   9      165.03      157.32      9.22 o
   4   4   9      442.96      449.35     35.36 o
   5   4   9       19.01       29.41     13.97 o
  -4   5   9        2.01        6.87      7.14 o
  -3   5   9      489.38      493.98     23.83 o
  -2   5   9     1148.82     1176.31     39.05 o
  -1   5   9      131.04      143.56      7.06 o
   0   5   9     2521.83     2680.97    107.28 o
   1   5   9      123.09      109.72     11.71 o
   2   5   9     1105.46     1095.25     47.90 o
   3   5   9      533.16      509.35     24.28 o
   4   5   9        1.36        4.33      4.76 o
   5   5   9       77.45       53.12     15.75 o
  -4   6   9      213.50      210.82     35.51 o
  -3   6   9      113.41      139.21     14.31 o
  -2   6   9      264.07      254.75     13.63 o
  -1   6   9     2057.50     2014.44     57.37 o
   0   6   9      543.07      617.83     26.17 o
   1   6   9     2026.55     1980.40     81.12 o
   2   6   9      247.07      232.66     13.24 o
   3   6   9      136.80      145.57     11.93 o
   4   6   9      231.09      241.75     13.54 o
  -4   7   9        5.57        6.01     11.04 o
  -3   7   9      317.40      324.47     18.32 o
  -2   7   9      488.44      466.63     21.70 o
  -1   7   9      325.36      358.73     13.67 o
   0   7   9     2357.32     2332.58     93.72 o
   1   7   9      344.84      372.93     17.18 o
   2   7   9      495.54      457.06     22.08 o
   3   7   9      337.65      368.07     19.05 o
   4   7   9        3.98        0.62      4.69 o
  -4   8   9       77.26       83.15     15.25 o
  -3   8   9       16.54       24.21      7.69 o
  -2   8   9      309.93      295.27     15.71 o
  -1   8   9     2328.66     2270.53     92.90 o
   0   8   9      678.44      645.99     27.58 o
   1   8   9     2360.28     2310.70     92.62 o
   2   8   9      305.81      307.93     16.27 o
   3   8   9       26.69       30.26      5.10 o
   4   8   9       88.63       90.38      7.58 o
  -4   9   9        1.40       -0.44     10.91 o
  -3   9   9      130.33      114.41     14.76 o
  -2   9   9      771.72      735.34     33.80 o
  -1   9   9      210.98      216.83     10.21 o
   0   9   9     1715.55     1556.77     51.57 o
   1   9   9      195.57      197.77     11.85 o
   2   9   9      839.69      803.96     33.95 o
   3   9   9      111.99      101.00      7.40 o
   4   9   9        1.27        4.47      6.10 o
  -4  10   9        6.49       17.71     12.53 o
  -3  10   9      106.97       72.68     13.80 o
  -2  10   9       61.02       70.98      7.95 o
  -1  10   9     1759.48     1735.54     69.61 o
   0  10   9       20.92       28.67      3.48 o
   1  10   9     1635.80     1655.73     56.31 o
   2  10   9       69.63       87.68      6.64 o
   3  10   9       90.51       98.56      9.40 o
   4  10   9        8.54        9.37      9.43 o
  -4  11   9        0.60        2.40     12.39 o
  -3  11   9       18.07       17.72     11.02 o
  -2  11   9      363.47      399.40     29.08 o
  -1  11   9        1.82        1.37      5.33 o
   0  11   9     1959.47     1912.91     63.68 o
   1  11   9        2.96        5.87      3.33 o
   2  11   9      367.06      380.62     13.65 o
   3  11   9       14.22        4.37      3.58 o
   4  11   9        0.40        2.41     17.17 o
  -4  12   9        0.06       12.77     14.12 o
  -3  12   9       60.73       61.66     14.40 o
  -2  12   9       99.03       73.51     13.97 o
  -1  12   9     1382.53     1305.42     54.30 o
   0  12   9       69.16       81.57      6.16 o
   1  12   9     1328.27     1277.80     37.97 o
   2  12   9      112.78      112.97      6.81 o
   3  12   9       63.59       65.46      6.36 o
   4  12   9        0.32        7.32     10.68 o
  -4  13   9        3.96       15.19     14.96 o
  -3  13   9       44.14       57.35     14.42 o
  -2  13   9      520.71      512.14     38.04 o
  -1  13   9       17.13       23.02      6.71 o
   0  13   9      720.42      773.57     27.68 o
   1  13   9       17.99       20.00      4.21 o
   2  13   9      585.05      555.50     18.48 o
   3  13   9       49.98       48.16      6.15 o
   4  13   9        4.54        7.23     10.27 o
  -3  14   9       83.89       72.92     15.33 o
  -2  14   9      140.04      127.65     17.29 o
  -1  14   9      447.18      472.65     31.32 o
   0  14   9       17.49       13.11     10.90 o
   1  14   9      401.60      419.10     17.41 o
   2  14   9      155.09      149.58      8.31 o
   3  14   9       75.06       76.36      9.83 o
  -3  15   9       39.62       38.71     15.04 o
  -2  15   9       64.94       77.17     14.71 o
  -1  15   9      110.05       69.80     13.12 o
   0  15   9      467.50      405.90     29.74 o
   1  15   9      116.63      103.96      7.97 o
   2  15   9       79.20       97.61      7.21 o
   3  15   9       59.74       64.57     10.79 o
  -3  16   9       19.88       33.84     14.25 o
  -2  16   9       27.27       29.85     13.35 o
   0  16   9       21.08       19.85     10.60 o
   1  16   9      252.55      289.26     14.02 o
   2  16   9       39.57       31.73      6.90 o
   3  16   9       20.37       14.35      9.67 o
  -3  17   9       15.93        6.98     13.42 o
  -2  17   9       98.19       95.86     16.30 o
  -1  17   9       13.31       11.85     11.93 o
   0  17   9      296.80      362.42     29.07 o
   1  17   9        5.30        6.75      6.11 o
   2  17   9       99.76       93.73      8.96 o
   3  17   9       26.51       18.00      9.79 o
  -2  18   9       51.76       58.63     16.29 o
  -1  18   9       87.95      100.94     16.61 o
   0  18   9        3.30       -0.34     10.62 o
   1  18   9       96.81      112.47      9.27 o
   2  18   9       76.41       72.82     10.37 o
  -2  19   9       33.67       23.96     13.83 o
  -1  19   9       27.50       24.96     13.51 o
   0  19   9      110.81      101.26     16.66 o
   1  19   9       27.00       53.45     14.75 o
   2  19   9       40.58       28.36     13.84 o
  -1  20   9        6.16        7.69     13.77 o
   0  20   9        9.46       14.53     13.42 o
   1  20   9        9.15        0.98     13.48 o
   0  21   9        2.46        5.33     13.62 o
   0   0  10     2055.33     2282.77     76.12 o
   1   0  10     9970.38    10194.23    258.58 o
   2   0  10      202.53      207.12      8.02 o
   3   0  10       73.93       62.33      7.60 o
   4   0  10       62.62       52.93     13.35 o
   5   0  10        1.90        9.36     13.65 o
  -5   1  10       25.63       33.32     14.78 o
  -4   1  10       70.28       69.22     14.01 o
  -3   1  10       34.04       29.91      6.55 o
  -2   1  10     1347.56     1368.57     35.84 o
  -1   1  10     2318.19     2481.02     60.51 o
   0   1  10     7684.06     8080.38    205.07 o
   1   1  10     2078.60     2226.82     60.52 o
   2   1  10     1359.98     1361.60     46.25 o
   3   1  10       19.91       26.74      5.20 o
   4   1  10       66.75       70.16     14.16 o
   5   1  10       22.04        7.85     14.02 o
  -5   2  10       17.02       19.01     14.16 o
  -4   2  10       43.73       45.81     12.92 o
  -3   2  10      287.13      307.14     12.65 o
  -2   2  10      120.58      127.53      7.42 o
  -1   2  10     6671.11     6918.68    199.91 o
   0   2  10      359.24      371.84     10.40 o
   1   2  10     6840.61     7196.21    179.80 o
   2   2  10      160.59      159.59      8.00 o
   3   2  10      236.29      234.39     12.65 o
   4   2  10       52.06       71.27     14.57 o
   5   2  10       27.31       27.39     13.95 o
  -5   3  10       29.39       16.66     13.73 o
  -4   3  10       30.69       41.49     12.15 o
  -3   3  10      213.41      223.39     10.81 o
  -2   3  10      616.12      575.23     21.75 o
  -1   3  10     1511.94     1634.16     58.46 o
   0   3  10     4906.18     4988.19    126.93 o
   1   3  10     1741.70     1854.22     45.90 o
   2   3  10      673.22      630.55     22.19 o
   3   3  10      192.04      209.42     11.08 o
   4   3  10       22.30       22.79     11.69 o
   5   3  10       28.29       21.06     14.83 o
  -4   4  10       73.08       88.84     14.39 o
  -3   4  10      238.15      260.44     15.10 o
  -2   4  10      580.37      567.94     20.03 o
  -1   4  10     1846.27     1790.18     74.75 o
   0   4  10     2077.46     2099.27     60.03 o
   1   4  10     1898.77     1876.90     60.53 o
   2   4  10      521.22      509.65     20.11 o
   3   4  10      253.49      261.45     15.35 o
   4   4  10       60.51       55.06     13.70 o
   5   4  10        4.62       10.21     13.54 o
  -4   5  10       59.69       74.28     13.56 o
  -3   5  10      181.40      201.23     13.04 o
  -2   5  10      866.21      836.03     35.49 o
  -1   5  10      441.65      386.46     17.73 o
   0   5  10     2292.12     2301.85     92.49 o
   1   5  10      576.66      370.53     24.57 o
   2   5  10      859.83      814.11     29.35 o
   3   5  10      195.34      207.80     13.51 o
   4   5  10       51.32       46.30     13.38 o
  -4   6  10      176.15      171.85     13.21 o
  -3   6  10       62.60       67.80      8.47 o
  -2   6  10      493.83      466.63     20.89 o
  -1   6  10     1062.77     1034.81     34.61 o
   0   6  10      243.03      227.57     18.42 o
   1   6  10      994.77      971.59     60.22 o
   2   6  10      432.25      413.22     20.82 o
   3   6  10       48.47       44.70      7.80 o
   4   6  10      162.31      169.97      9.85 o
  -4   7  10       59.79       76.15     13.98 o
  -3   7  10      435.88      427.31     21.53 o
  -2   7  10      366.88      356.75     18.62 o
  -1   7  10      339.66      314.22     11.90 o
   0   7  10     1566.08     1456.09     59.36 o
   1   7  10      314.62      277.38     23.90 o
   2   7  10      412.58      408.05     19.04 o
   3   7  10      429.82      419.09     21.94 o
   4   7  10       63.73       49.92      7.04 o
  -4   8  10      287.52      289.76     26.92 o
  -3   8  10       68.01       70.50      8.56 o
  -2   8  10      901.94      857.06     36.95 o
  -1   8  10      334.86      333.41     16.89 o
   0   8  10      736.88      721.68     30.69 o
   1   8  10      329.27      333.04     16.33 o
   2   8  10      894.16      841.01     36.97 o
   3   8  10       73.53       54.98      8.59 o
   4   8  10      279.55      294.01     14.41 o
  -4   9  10       29.67       43.59     14.04 o
  -3   9  10      347.64      375.42     27.51 o
  -2   9  10      302.57      312.34     18.21 o
  -1   9  10      209.27      198.02     13.40 o
   0   9  10      427.18      464.38     16.81 o
   1   9  10      284.77      264.91     13.10 o
   2   9  10      377.22      398.60     18.54 o
   3   9  10      319.88      347.05     15.17 o
   4   9  10       39.07       33.51      6.37 o
  -4  10  10      154.08      178.96     21.14 o
  -3  10  10      174.47      172.32     19.33 o
  -2  10  10      753.24      784.68     35.45 o
  -1  10  10       59.20       49.25      7.00 o
   0  10  10       56.30       54.95      5.66 o
   1  10  10       75.12       79.80      7.25 o
   2  10  10      774.86      817.32     35.61 o
   3  10  10      186.90      186.18     10.31 o
   4  10  10      152.83      175.32     15.39 o
  -4  11  10       18.28       28.69     13.55 o
  -3  11  10      386.24      376.76     32.47 o
  -2  11  10      333.01      352.35     18.84 o
  -1  11  10       17.81       32.45      6.53 o
   0  11  10        0.98        0.53      1.51 o
   1  11  10       22.92       44.76      4.45 o
   2  11  10      363.96      370.46     15.33 o
   3  11  10      425.10      441.06     15.99 o
   4  11  10       23.86       11.29      9.96 o
  -4  12  10      107.05      124.53     18.33 o
  -3  12  10       55.08       46.26     13.79 o
  -2  12  10       98.53      125.28     17.40 o
  -1  12  10      236.74      250.06     15.44 o
   0  12  10      157.30      133.54     12.23 o
   1  12  10      237.12      263.44     10.29 o
   2  12  10      148.47      178.45      8.70 o
   3  12  10       70.85       68.38      7.90 o
   4  12  10      105.40       92.32     13.08 o
  -4  13  10       48.97       56.64     15.64 o
  -3  13  10      194.95      180.29     20.53 o
  -2  13  10      122.70      126.23     16.05 o
  -1  13  10      106.96      103.68     12.35 o
   0  13  10       54.98       56.70      7.54 o
   1  13  10      106.50      115.00      6.74 o
   2  13  10      119.03       98.83      9.70 o
   3  13  10      149.96      163.69      9.39 o
   4  13  10       49.63       44.96     11.35 o
  -3  14  10       12.33       16.73     13.43 o
  -2  14  10       81.15       96.58     14.69 o
  -1  14  10      114.56      105.60     15.39 o
   0  14  10       30.40       10.19      7.66 o
   1  14  10      132.49      124.29      8.41 o
   2  14  10       61.19       71.10      6.50 o
   3  14  10        7.43        1.52      5.47 o
  -3  15  10      137.89      158.62     20.40 o
  -2  15  10       12.37        9.47     11.91 o
  -1  15  10        3.94       -9.50      9.50 o
   0  15  10       17.75       18.35      9.86 o
   1  15  10        1.02        2.10      5.23 o
   2  15  10       27.65       28.34      5.72 o
   3  15  10      141.86      150.91     14.23 o
  -3  16  10       18.54       31.67     14.39 o
  -2  16  10       50.73       75.29     15.64 o
  -1  16  10      231.65      179.06     20.61 o
   0  16  10       16.89       13.57     10.98 o
   1  16  10      228.81      228.23     12.34 o
   2  16  10       45.33       54.15      7.61 o
   3  16  10       19.09       21.63      9.88 o
  -3  17  10       61.71       83.03     17.24 o
  -2  17  10       15.92       25.93     13.13 o
  -1  17  10       49.58       25.71      9.19 o
   0  17  10      165.06      163.38     18.57 o
   1  17  10       49.69       65.46      7.63 o
   2  17  10       12.28       14.04      6.93 o
   3  17  10       54.95       59.20     11.46 o
  -2  18  10       13.11        9.14     12.74 o
  -1  18  10       78.46      105.90     17.31 o
   0  18  10       19.29       25.78     12.14 o
   1  18  10       68.77       77.52     10.81 o
   2  18  10        7.61        2.52      8.66 o
  -2  19  10       30.76       69.18     15.89 o
  -1  19  10       37.70       60.98     16.19 o
   0  19  10       55.37       80.13     15.47 o
   1  19  10       29.31       58.34     15.57 o
   2  19  10       21.45       10.94     12.28 o
  -1  20  10       60.88       69.75     16.07 o
   0  20  10       93.63       93.97     17.27 o
   1  20  10       41.40       53.83     16.17 o
   0  21  10       46.63       53.35     16.02 o
   1   0  11       80.62       97.05      4.19 o
   2   0  11      524.67      525.60     16.73 o
   3   0  11      612.80      559.85     38.23 o
   4   0  11      325.14      323.94     27.87 o
   5   0  11       56.47       61.44     16.44 o
  -5   1  11       28.99       25.77     14.58 o
  -3   1  11      375.64      352.99     29.37 o
  -2   1  11     1501.15     1491.36     39.07 o
  -1   1  11      651.39      639.34     20.29 o
   0   1  11     1153.46     1346.21     34.88 o
   1   1  11      704.55      718.00     18.45 o
   2   1  11     1523.16     1495.02     43.60 o
   3   1  11      457.19      448.42     21.10 o
   4   1  11      451.13      445.41     34.01 o
   5   1  11       20.51       17.42     14.57 o
  -5   2  11       18.50       33.01     14.97 o
  -4   2  11       43.46       40.69     12.90 o
  -3   2  11     1026.19     1017.41     42.28 o
  -2   2  11     1374.23     1316.16     38.48 o
  -1   2  11     1732.95     1754.16     48.03 o
   0   2  11     3750.51     4120.53    105.06 o
   1   2  11     1943.91     1965.35     48.16 o
   2   2  11     1350.79     1279.40     55.36 o
   3   2  11      990.91      955.97     42.99 o
   4   2  11       53.69       52.35     13.85 o
   5   2  11       26.57       38.89     14.74 o
  -5   3  11       22.67       31.80     15.03 o
  -4   3  11      222.87      210.56     22.56 o
  -3   3  11      251.18      267.77     14.88 o
  -2   3  11      357.40      333.27     13.56 o
  -1   3  11     1426.58     1530.28     48.93 o
   0   3  11      130.08      139.57      4.94 o
   1   3  11     1315.01     1418.76     42.42 o
   2   3  11      370.59      338.46     13.84 o
   3   3  11      238.36      239.09     15.47 o
   4   3  11      262.35      251.58     23.09 o
   5   3  11       30.39       27.01     14.35 o
  -4   4  11       61.26       72.80     13.98 o
  -3   4  11      478.77      453.26     22.96 o
  -2   4  11      588.64      626.13     23.38 o
  -1   4  11      310.22      296.08     12.40 o
   0   4  11      690.94      728.87     21.72 o
   1   4  11      380.19      364.62     10.97 o
   2   4  11      622.31      666.57     23.89 o
   3   4  11      538.24      520.27     28.12 o
   4   4  11       46.42       22.12     12.57 o
  -4   5  11      127.17      106.62     16.27 o
  -3   5  11       37.11       40.59      7.11 o
  -2   5  11      969.37      935.35     39.16 o
  -1   5  11     1264.65     1295.91     43.66 o
   0   5  11      299.93      286.86     11.37 o
   1   5  11     1291.96     1303.55     53.62 o
   2   5  11      926.94      901.64     32.46 o
   3   5  11       35.99       42.08      8.02 o
   4   5  11      142.12      124.24     17.73 o
  -4   6  11       45.31       41.78     12.87 o
  -3   6  11      491.94      472.23     22.76 o
  -2   6  11      693.52      647.91     30.75 o
  -1   6  11     1671.33     1681.49     54.71 o
   0   6  11     1785.79     1723.36     69.94 o
   1   6  11     1803.73     1586.43    160.82 o
   2   6  11      779.84      734.88     25.79 o
   3   6  11      455.75      443.24     22.86 o
   4   6  11       32.39       34.08      5.93 o
  -4   7  11       69.06       82.51     14.63 o
  -3   7  11      182.21      179.16     12.58 o
  -2   7  11      637.57      629.84     28.25 o
  -1   7  11     1371.95     1322.72     44.99 o
   0   7  11      650.48      615.52     26.52 o
   1   7  11     1385.53     1371.40     78.22 o
   2   7  11      647.88      622.39     28.49 o
   3   7  11      153.24      166.13     12.90 o
   4   7  11       75.03       80.39      7.35 o
  -4   8  11        3.83        2.55     10.79 o
  -3   8  11      192.53      187.50     13.11 o
  -2   8  11      291.66      286.32     15.47 o
  -1   8  11     1164.45     1207.33     50.65 o
   0   8  11     1381.98     1314.26     54.00 o
   1   8  11     1170.42     1201.55     50.22 o
   2   8  11      267.31      259.87     15.21 o
   3   8  11      189.41      172.74     13.17 o
   4   8  11        3.52        9.64      5.67 o
  -4   9  11       42.52       39.47     13.94 o
  -3   9  11       48.06       40.02      7.95 o
  -2   9  11      252.11      250.03     16.40 o
  -1   9  11     1874.47     1847.38     75.78 o
   0   9  11     1498.83     1578.31     64.64 o
   1   9  11     1868.69     1830.91     75.21 o
   2   9  11      323.14      324.14     16.59 o
   3   9  11       54.88       53.64      6.36 o
   4   9  11       38.55       27.61      9.48 o
  -4  10  11        3.23       12.81     13.08 o
  -3  10  11       74.50       68.73     13.28 o
  -2  10  11      122.99      140.54     11.21 o
  -1  10  11      554.27      533.68     27.02 o
   0  10  11     1650.59     1765.35     58.50 o
   1  10  11      627.52      639.31     26.82 o
   2  10  11      149.35      161.11     11.74 o
   3  10  11       81.99       73.14      7.12 o
   4  10  11        5.74        9.17     12.84 o
  -4  11  11        0.38        9.07     13.54 o
  -3  11  11        9.29        8.42     11.73 o
  -2  11  11       54.84       46.68      7.67 o
  -1  11  11     1096.39     1105.38     51.21 o
   0  11  11      490.51      483.01     22.02 o
   1  11  11     1228.84     1273.03     41.43 o
   2  11  11       33.80       31.70      5.72 o
   3  11  11       17.24       13.57      5.72 o
   4  11  11        0.08       -5.78     14.14 o
  -4  12  11        2.55        1.36     13.98 o
  -3  12  11       20.75       23.05     13.16 o
  -2  12  11      177.22      179.64     18.09 o
  -1  12  11      332.91      361.58     25.04 o
   0  12  11     1474.12     1368.37     81.83 o
   1  12  11      391.34      404.55     13.92 o
   2  12  11      154.51      150.30      8.09 o
   3  12  11       31.85       29.47      5.79 o
   4  12  11        1.52        6.48      9.84 o
  -3  13  11       26.56       27.95     13.02 o
  -2  13  11       94.70       91.53     15.26 o
  -1  13  11      296.16      261.23     18.71 o
   0  13  11       75.13      109.40      9.78 o
   1  13  11      418.11      387.52     12.94 o
   2  13  11      121.42      123.93      7.57 o
   3  13  11       37.88       36.49      6.34 o
  -3  14  11        5.77      -11.59     11.59 o
  -2  14  11       53.10       64.40     13.68 o
  -1  14  11      175.43      183.95     18.33 o
   0  14  11      941.50      836.73     52.71 o
   1  14  11      124.51      145.82     10.95 o
   2  14  11       73.15       64.62      6.38 o
   3  14  11        4.30       -1.21      7.28 o
  -3  15  11       13.33        4.54     13.02 o
  -2  15  11       15.73       14.13     11.39 o
  -1  15  11      295.75      279.70     24.50 o
   0  15  11      302.69      294.27     25.42 o
   1  15  11      302.80      283.14     13.60 o
   2  15  11       20.36       22.87      5.68 o
   3  15  11       12.48       15.95      9.82 o
  -3  16  11       32.35       26.87     15.76 o
  -2  16  11       41.09       46.46     13.50 o
  -1  16  11       42.13       52.81     13.77 o
   0  16  11      154.82      145.55     17.63 o
   1  16  11       48.47       54.74      7.17 o
   2  16  11       28.74       45.32      7.88 o
   3  16  11       28.62       27.09     10.28 o
  -2  17  11       26.51       -0.98     12.31 o
  -1  17  11       63.18       54.65     13.06 o
   0  17  11       11.68        6.72     11.11 o
   1  17  11       62.81       57.07      9.67 o
   2  17  11       29.95       37.01      7.74 o
  -2  18  11       35.12       49.10     15.05 o
  -1  18  11       18.48        5.76      8.36 o
   0  18  11      110.01      148.60     19.44 o
   1  18  11       22.89       13.92     13.47 o
   2  18  11       23.79       39.36     10.07 o
  -2  19  11       51.28       62.94     17.41 o
  -1  19  11       27.78       41.16     14.89 o
   0  19  11       44.33       50.21     14.15 o
   1  19  11       28.82       36.42     15.03 o
   2  19  11       55.56       62.09     11.45 o
  -1  20  11        2.76       14.22     13.69 o
   0  20  11       15.53       13.81     14.27 o
   1  20  11        5.44       16.22     14.67 o
   0   0  12    12706.86    13170.98    375.53 o
   1   0  12       12.08        5.54      2.35 o
   2   0  12     2570.89     2593.16     74.64 o
   3   0  12        1.01        5.95      8.91 o
   4   0  12        0.04       -7.08     11.15 o
  -4   1  12      118.71       93.30     16.07 o
  -3   1  12      441.96      443.09     31.65 o
  -2   1  12      330.36      304.43     11.29 o
  -1   1  12     2139.35     2051.86     51.40 o
   0   1  12      859.52     1071.40     28.13 o
   1   1  12     1982.83     1908.32     57.21 o
   2   1  12      341.06      320.30     11.03 o
   3   1  12      442.40      443.17     22.51 o
   4   1  12      123.05      118.18     17.24 o
  -4   2  12       25.76       26.12     12.49 o
  -3   2  12      162.82      167.43     16.71 o
  -2   2  12     1563.55     1565.50     46.94 o
  -1   2  12       47.62       46.44      2.80 o
   0   2  12     2179.73     2004.08     51.67 o
   1   2  12       40.55       38.57      3.68 o
   2   2  12     1691.33     1653.37     54.70 o
   3   2  12      130.32      117.47     10.72 o
   4   2  12       27.29       22.95     12.82 o
  -4   3  12       50.05       66.08     14.51 o
  -3   3  12      146.11      157.53     12.09 o
  -2   3  12      699.00      739.93     26.37 o
  -1   3  12     4590.59     4635.63    153.33 o
   0   3  12      161.71      153.49      5.46 o
   1   3  12     4669.45     4778.54    133.89 o
   2   3  12      713.37      721.34     32.85 o
   3   3  12      184.92      177.79     14.94 o
   4   3  12       59.49       51.31     13.91 o
  -4   4  12        1.21       -4.67     10.68 o
  -3   4  12      302.69      316.51     17.08 o
  -2   4  12     1319.59     1274.13     41.18 o
  -1   4  12      858.31      861.20     24.57 o
   0   4  12     2640.14     2806.73     71.99 o
   1   4  12      757.52      781.39     24.51 o
   2   4  12     1118.55     1097.26     41.17 o
   3   4  12      329.12      318.05     17.76 o
   4   4  12        0.72       -1.93     11.26 o
  -4   5  12      143.79      152.87     18.57 o
  -3   5  12      201.02      190.24     13.29 o
  -2   5  12      320.62      326.21     16.76 o
  -1   5  12     2173.80     2149.49     70.81 o
   0   5  12       99.20      114.56      6.35 o
   1   5  12     2143.07     2125.53     71.67 o
   2   5  12      300.64      313.51     13.84 o
   3   5  12      198.74      193.60     13.70 o
   4   5  12      168.64      151.19     19.54 o
  -4   6  12       11.17       20.78     11.73 o
  -3   6  12      370.52      387.22     24.97 o
  -2   6  12      356.26      343.41     17.26 o
  -1   6  12      195.54      184.34      9.22 o
   0   6  12     2085.99     2073.20     83.87 o
   1   6  12      271.85      236.28     11.91 o
   2   6  12      330.62      324.98     17.76 o
   3   6  12      316.85      324.42     19.08 o
   4   6  12        9.91        6.82     12.36 o
  -4   7  12       95.79      132.66     17.01 o
  -3   7  12       65.69       66.65      8.63 o
  -2   7  12      542.95      562.49     25.04 o
  -1   7  12     1175.29     1167.84     38.87 o
   0   7  12      146.03      181.93     10.70 o
   1   7  12     1193.59     1099.85     86.74 o
   2   7  12      531.31      509.62     36.40 o
   3   7  12       75.49       67.01      9.12 o
   4   7  12       89.32      106.56      8.44 o
  -4   8  12        4.48       17.46     12.04 o
  -3   8  12      465.28      455.78     22.67 o
  -2   8  12      279.25      277.71     15.67 o
  -1   8  12      298.02      274.14     15.35 o
   0   8  12       23.69       25.35      4.73 o
   1   8  12      278.79      298.40     21.14 o
   2   8  12      253.68      246.93     18.69 o
   3   8  12      427.60      420.40     22.71 o
   4   8  12        5.77       -1.01      8.95 o
  -4   9  12      140.65      166.95     19.22 o
  -3   9  12       22.66       25.91      7.56 o
  -2   9  12      226.36      248.10     14.67 o
  -1   9  12       59.85       57.03      9.36 o
   0   9  12        2.67       -0.08      6.76 o
   1   9  12       73.95       69.45      7.04 o
   2   9  12      202.34      191.14     14.04 o
   3   9  12       32.04       22.05      8.11 o
   4   9  12      134.82      121.31     13.43 o
  -4  10  12        0.47      -10.27     12.65 o
  -3  10  12      478.48      521.75     33.92 o
  -2  10  12       18.97       22.91      6.63 o
  -1  10  12      358.79      350.16     20.12 o
   0  10  12        1.34        8.40      3.50 o
   1  10  12      455.86      425.39     19.61 o
   2  10  12        9.79        9.91      6.74 o
   3  10  12      410.24      408.07     18.06 o
   4  10  12        0.97        1.23      9.32 o
  -4  11  12       66.64       75.33     16.90 o
  -3  11  12       23.73       17.40     11.88 o
  -2  11  12      375.21      363.95     29.86 o
  -1  11  12      366.38      328.85     28.44 o
   0  11  12       57.18       72.60     11.41 o
   1  11  12      363.43      328.35     17.23 o
   2  11  12      286.69      259.41     16.64 o
   3  11  12       26.44       21.38      6.14 o
   4  11  12       71.02       71.49     12.61 o
  -4  12  12        0.66       -8.48     14.10 o
  -3  12  12      150.32      178.20     21.85 o
  -2  12  12       38.32       59.28     12.39 o
  -1  12  12      122.42      147.16     23.44 o
   0  12  12        4.25        2.62      5.58 o
   1  12  12      105.85      116.45      6.90 o
   2  12  12       39.39       53.66      6.20 o
   3  12  12      184.27      221.06     10.85 o
   4  12  12        0.27       -3.34     10.31 o
  -3  13  12        7.31       13.77     12.81 o
  -2  13  12      411.94      409.25     31.61 o
  -1  13  12      149.71      157.35     15.78 o
   0  13  12        3.24        2.72      4.30 o
   1  13  12      179.01      174.72     10.08 o
   2  13  12      409.65      429.16     15.63 o
   3  13  12        6.42       10.36      5.91 o
  -3  14  12      140.32      148.41     20.14 o
  -2  14  12       21.17       28.18     12.81 o
  -1  14  12       71.02       49.07     12.90 o
   0  14  12      299.96      279.57     24.44 o
   1  14  12       90.22       90.17      7.54 o
   2  14  12       22.90       19.81      5.52 o
   3  14  12      124.41      126.50     10.90 o
  -3  15  12        9.41       10.72     14.65 o
  -2  15  12      209.54      230.03     22.71 o
  -1  15  12       33.55       45.00     12.54 o
   0  15  12       20.14       15.41     10.75 o
   1  15  12       37.48       49.74      6.89 o
   2  15  12      201.94      226.55     11.06 o
   3  15  12        8.09       13.34      7.99 o
  -3  16  12      108.34      128.43     20.53 o
  -2  16  12       17.84       13.66     12.68 o
  -1  16  12       48.39       76.76     15.23 o
   0  16  12      106.72      122.48     17.27 o
   1  16  12       51.16       65.74      9.75 o
   2  16  12       19.45       10.73      6.53 o
   3  16  12      103.76      118.27     13.34 o
  -2  17  12       20.43        3.07     12.29 o
  -1  17  12       90.68       61.59     15.32 o
   0  17  12        2.13       -3.77     11.76 o
   1  17  12      114.42      100.41     11.43 o
   2  17  12       21.33        9.19      9.49 o
  -2  18  12       53.18       62.43     16.15 o
  -1  18  12        0.55        5.93     11.59 o
   0  18  12      130.62      120.88     18.44 o
   1  18  12        2.72        8.77     12.42 o
   2  18  12       36.33       45.03     12.63 o
  -1  19  12       24.10       20.43     11.32 o
   0  19  12        8.48        1.05     12.49 o
   1  19  12       35.58       44.63     14.45 o
   0  20  12       83.99      115.15     19.49 o
   1   0  13      393.22      356.29     11.84 o
   2   0  13      865.94      906.81     27.46 o
   3   0  13      151.86      122.97     16.00 o
   4   0  13        3.80        6.99     12.18 o
  -4   1  13      149.77      157.35     19.90 o
  -3   1  13      575.33      587.66     38.95 o
  -2   1  13     1341.66     1303.03     38.22 o
  -1   1  13     1361.75     1334.74     33.90 o
   0   1  13      215.16      220.28      7.02 o
   1   1  13     1238.05     1236.00     37.80 o
   2   1  13     1306.45     1268.05     44.64 o
   3   1  13      567.24      562.34     27.27 o
   4   1  13      155.49      155.08     19.27 o
  -4   2  13       50.87       38.30     13.44 o
  -2   2  13      246.64      235.59      9.79 o
  -1   2  13      910.76      932.67     25.53 o
   0   2  13      440.91      485.31     13.50 o
   1   2  13      947.94      994.10     28.57 o
   2   2  13      306.46      289.21     12.19 o
   3   2  13      769.37      762.31     34.98 o
   4   2  13       54.37       39.61     14.07 o
  -4   3  13      213.59      220.49     22.70 o
  -3   3  13      160.66      153.67     18.76 o
  -2   3  13      596.05      614.27     23.21 o
  -1   3  13      325.33      315.55      9.64 o
   0   3  13       22.42       23.80      3.18 o
   1   3  13      234.93      221.66      9.33 o
   2   3  13      643.37      646.77     23.58 o
   3   3  13      218.14      214.13     13.99 o
   4   3  13      192.06      205.06     23.20 o
  -4   4  13        9.89        2.72     11.50 o
  -3   4  13      636.33      627.63     33.93 o
  -2   4  13      694.74      659.82     29.25 o
  -1   4  13     1737.43     1764.98     60.80 o
   0   4  13     2286.41     2191.57     56.53 o
   1   4  13     1801.84     1874.69     52.89 o
   2   4  13      690.42      652.49     29.96 o
   3   4  13      620.04      638.39     29.69 o
   4   4  13        5.90       -7.31     12.29 o
  -4   5  13      100.34      105.71     16.39 o
  -3   5  13       51.53       54.98      7.93 o
  -2   5  13     1091.29     1092.45     45.62 o
  -1   5  13     1419.34     1462.19     42.21 o
   0   5  13      478.03      496.92     15.74 o
   1   5  13     1414.18     1425.74     49.21 o
   2   5  13     1054.73     1060.04     37.80 o
   3   5  13       51.32       39.37      8.14 o
   4   5  13       86.87       97.61     11.91 o
  -4   6  13       18.41       33.01     12.64 o
  -3   6  13      237.21      264.77     18.69 o
  -2   6  13      539.70      559.69     27.63 o
  -1   6  13      138.82      147.31      8.15 o
   0   6  13     1784.95     1871.76     76.06 o
   1   6  13      166.10      169.25     15.43 o
   2   6  13      618.92      631.19     23.02 o
   3   6  13      211.24      218.28     15.53 o
   4   6  13       12.40       22.09      9.16 o
  -4   7  13       20.76       13.41     12.09 o
  -3   7  13      108.87      119.93     11.02 o
  -2   7  13      332.66      322.70     17.26 o
  -1   7  13     1058.90     1079.34     37.64 o
   0   7  13     2224.63     2245.88     90.87 o
   1   7  13     1095.99     1129.71     46.47 o
   2   7  13      288.96      298.74     13.81 o
   3   7  13      132.03      147.23     12.33 o
   4   7  13       28.54       33.44     14.76 o
  -3   8  13       73.91       80.06      9.65 o
  -2   8  13      839.30      826.00     34.09 o
  -1   8  13      680.29      641.60     29.80 o
   0   8  13     1407.73     1432.94     58.92 o
   1   8  13      763.62      680.90     40.81 o
   2   8  13      681.96      692.24     33.66 o
   3   8  13       78.99       89.42     12.41 o
   4   8  13        6.22       10.50     11.55 o
  -4   9  13       21.57       17.53     13.61 o
  -3   9  13       52.87       57.26      9.07 o
  -2   9  13      330.45      304.81     30.16 o
  -1   9  13     1131.18     1052.34     43.62 o
   0   9  13     1719.92     1690.30     69.22 o
   1   9  13      993.29      912.99     59.93 o
   2   9  13      283.77      270.42     18.52 o
   3   9  13       55.30       62.47     17.68 o
   4   9  13       23.04       23.10      9.75 o
  -4  10  13        7.28       -5.84     13.47 o
  -3  10  13        0.63        6.72     11.83 o
  -2  10  13      380.13      364.12     20.67 o
  -1  10  13      143.51      142.72     13.62 o
   0  10  13      382.44      376.59     27.07 o
   1  10  13      138.15      115.61      9.55 o
   2  10  13      411.23      386.41     19.67 o
   3  10  13        1.57       -2.34      7.74 o
   4  10  13        9.31       24.06     10.18 o
  -4  11  13        3.41       19.28     14.79 o
  -3  11  13       93.55       80.65     15.49 o
  -2  11  13      286.41      236.77     15.96 o
  -1  11  13      779.00      843.85     36.25 o
   0  11  13      118.54       96.34     13.06 o
   1  11  13      712.19      756.54     34.93 o
   2  11  13      345.35      282.62     19.28 o
   3  11  13       79.26       81.62      8.01 o
   4  11  13        4.83        1.57      8.21 o
  -3  12  13       25.95       29.84     13.91 o
  -2  12  13      554.75      572.88     34.65 o
  -1  12  13       68.31       77.12      9.51 o
   0  12  13      808.16      775.60     49.13 o
   1  12  13       60.29       64.25      6.37 o
   2  12  13      458.26      438.99     19.04 o
   3  12  13       22.21       26.75      6.81 o
  -3  13  13       17.54       29.74     14.29 o
  -2  13  13       27.44       24.71     11.54 o
  -1  13  13      341.72      432.49     28.33 o
   0  13  13       34.07       38.63     11.68 o
   1  13  13      327.20      396.22     19.14 o
   2  13  13       12.10        9.69      5.17 o
   3  13  13       18.91       16.10      7.69 o
  -3  14  13       12.62        4.71     14.03 o
  -2  14  13      192.87      226.45     21.72 o
  -1  14  13       46.78       56.49      9.39 o
   0  14  13      516.36        2.18      2.46 o
   1  14  13       50.26       43.79      6.51 o
   2  14  13      175.63      186.57     10.10 o
   3  14  13       15.39       18.84      8.05 o
  -3  15  13       31.14       24.69     14.10 o
  -2  15  13       40.58       55.15     15.20 o
  -1  15  13      191.05      219.94     21.14 o
   0  15  13        5.38        6.13     11.48 o
   1  15  13      192.58      193.26     13.24 o
   2  15  13       29.69       47.79      7.81 o
   3  15  13       30.64       21.77      8.53 o
  -2  16  13       61.85       47.02     14.96 o
  -1  16  13       80.67       94.98     16.18 o
   0  16  13       77.74       98.27     15.87 o
   1  16  13       84.35       75.32     10.25 o
   2  16  13       55.62       66.42      8.50 o
  -2  17  13        9.45       16.88     13.57 o
  -1  17  13      115.77       99.06     17.04 o
   0  17  13       88.23       63.82     14.61 o
   1  17  13      124.61      108.87     17.49 o
   2  17  13       15.38       14.00      9.63 o
  -2  18  13       46.28       69.17     17.27 o
  -1  18  13       11.33       14.29     14.07 o
   0  18  13       19.55        6.25     13.37 o
   1  18  13        5.55       -3.11     12.96 o
   2  18  13       38.31       54.03     10.96 o
  -1  19  13       11.64       -0.57     10.92 o
   0  19  13        4.54       12.72     13.60 o
   1  19  13       14.05       18.65     14.36 o
   0  20  13        3.15       23.44     15.55 o
   0   0  14     3403.75     3587.26    143.70 o
   1   0  14     2091.21     2066.58     59.62 o
   2   0  14      195.58      182.77      9.38 o
   3   0  14      395.79      388.50     20.73 o
   4   0  14       33.71       35.87     12.99 o
  -4   1  14        0.66        0.34     10.95 o
  -3   1  14       45.32       46.36     12.12 o
  -2   1  14      847.23      841.12     26.65 o
  -1   1  14      764.84      749.74     18.71 o
   0   1  14     1870.97     1760.17     45.67 o
   1   1  14      613.66      593.51     20.74 o
   2   1  14      962.19      908.38     31.33 o
   3   1  14       24.92        8.53      7.73 o
   4   1  14        0.07        4.29     12.58 o
  -4   2  14        3.91        5.74     11.15 o
  -3   2  14       74.12       75.74     13.35 o
  -2   2  14      166.77      170.63      7.86 o
  -1   2  14     2762.87     2695.50     72.24 o
   0   2  14     2990.01     2903.71     74.55 o
   1   2  14     2959.61     2947.49     80.50 o
   2   2  14       96.10      105.90     14.02 o
   3   2  14       95.75       90.04     10.90 o
   4   2  14        5.05       13.61     11.76 o
  -4   3  14       12.56        6.31     12.12 o
  -3   3  14      115.67      118.77     16.63 o
  -2   3  14     1135.17     1146.49     40.67 o
  -1   3  14     1588.95     1579.33     46.41 o
   0   3  14     2697.31     2667.95     68.64 o
   1   3  14     1621.47     1610.71     46.43 o
   2   3  14     1231.55     1196.41     40.99 o
   3   3  14      173.87      170.73     12.75 o
   4   3  14        6.68       18.19     12.62 o
  -4   4  14       24.19       30.34     13.04 o
  -3   4  14      171.82      173.20     12.41 o
  -2   4  14      452.06      421.83     26.69 o
  -1   4  14      465.18      462.52     14.47 o
   0   4  14      499.07      478.32     13.52 o
   1   4  14      425.77      418.92     14.20 o
   2   4  14      305.76      298.43     14.18 o
   3   4  14      187.04      196.94     13.96 o
   4   4  14       19.98       26.42     13.49 o
  -4   5  14       49.21       41.60     14.19 o
  -3   5  14      275.35      286.04     16.23 o
  -2   5  14      508.27      490.20     25.25 o
  -1   5  14      529.94      520.06     21.78 o
   0   5  14     1498.28     1525.91     44.32 o
   1   5  14      712.24      695.73     22.45 o
   2   5  14      607.14      615.36     26.52 o
   3   5  14      275.29      250.87     16.45 o
   4   5  14       52.46       67.38     10.80 o
  -4   6  14       76.75       74.27     15.68 o
  -3   6  14      253.27      254.52     15.95 o
  -2   6  14      647.19      696.55     33.82 o
  -1   6  14      633.56      616.58     24.40 o
   0   6  14     2124.50     2142.24     86.90 o
   1   6  14      439.73      445.70     18.92 o
   2   6  14      754.40      804.93     28.22 o
   3   6  14      236.85      241.91     16.53 o
   4   6  14       88.11       93.06     12.46 o
  -4   7  14       32.32       32.94     12.97 o
  -3   7  14      241.90      259.27     16.82 o
  -2   7  14      590.51      608.82     29.12 o
  -1   7  14      262.63      255.59     14.92 o
   0   7  14      298.75      277.35     15.27 o
   1   7  14      280.10      277.01     14.79 o
   2   7  14      546.62      522.23     21.42 o
   3   7  14      262.50      288.26     18.30 o
   4   7  14       35.11       31.56      9.92 o
  -3   8  14      148.97      154.40     16.98 o
  -2   8  14      504.25      508.80     24.29 o
  -1   8  14       55.54       68.68     17.28 o
   0   8  14       51.62       36.54      5.65 o
   1   8  14       10.58       12.29      5.78 o
   2   8  14      504.53      481.33     24.09 o
   3   8  14      171.85      161.67     13.32 o
   4   8  14       98.29       88.01     12.30 o
  -3   9  14      122.83      136.26     12.46 o
  -2   9  14      116.50      104.74     10.42 o
  -1   9  14      913.20      918.09     38.39 o
   0   9  14       18.53       24.17      5.43 o
   1   9  14      819.88      814.43     37.41 o
   2   9  14      129.46      132.32     11.11 o
   3   9  14      169.74      168.46     13.56 o
   4   9  14       45.15       40.38     10.87 o
  -4  10  14       75.82       69.45     16.70 o
  -3  10  14      151.96      144.30     18.01 o
  -2  10  14      303.89      260.45     17.15 o
  -1  10  14      577.84      554.54     26.64 o
   0  10  14      623.15      591.69     39.13 o
   1  10  14      601.97      549.31     35.63 o
   2  10  14      311.88      331.44     27.17 o
   3  10  14      146.13      155.83     13.55 o
   4  10  14       87.81       86.41     12.92 o
  -3  11  14      184.55      220.09     21.33 o
  -2  11  14       67.31       76.17      9.70 o
  -1  11  14      236.89      232.47     14.64 o
   0  11  14       34.11       23.72      9.63 o
   1  11  14      203.30      175.00     12.75 o
   2  11  14       45.29       42.92      8.68 o
   3  11  14      163.12      152.90     10.76 o
  -3  12  14       80.34       87.23     16.82 o
  -2  12  14      208.64      212.47     15.29 o
  -1  12  14        3.06        7.84      7.45 o
   0  12  14       29.00       23.73     10.13 o
   1  12  14        8.70       32.23      5.60 o
   2  12  14      206.79      212.59     14.86 o
   3  12  14       85.49       80.59      8.61 o
  -3  13  14      107.02       88.64     18.01 o
  -2  13  14       53.11       47.28     14.36 o
  -1  13  14      158.17      150.71     11.99 o
   0  13  14      114.94       92.76     13.98 o
   1  13  14      117.14       94.75      8.18 o
   2  13  14       57.81       67.82      6.70 o
   3  13  14      121.60      123.35     10.85 o
  -3  14  14       21.90       13.34     13.42 o
  -2  14  14       75.84      125.32     18.12 o
  -1  14  14       32.58       38.29     10.85 o
   0  14  14      124.84      100.45     15.33 o
   1  14  14       26.04       29.47      6.45 o
   2  14  14       90.79      103.69      8.79 o
   3  14  14       18.60       27.11      8.43 o
  -3  15  14       49.22       65.21     17.21 o
  -2  15  14       32.80       53.25     14.58 o
  -1  15  14      150.81      146.75     18.59 o
   0  15  14      140.74        0.05      1.89 o
   1  15  14      141.86      126.66     11.86 o
   2  15  14       34.82       46.41      7.68 o
   3  15  14       59.90       65.69      9.76 o
  -2  16  14       18.10       10.25     13.41 o
  -1  16  14      117.63      116.09     17.51 o
   0  16  14       32.40       52.53     14.52 o
   1  16  14      108.13      107.10     11.76 o
   2  16  14       19.84       16.77      7.36 o
  -2  17  14        2.42       -7.86     12.81 o
  -1  17  14       54.02       86.51     17.12 o
   0  17  14       65.88       69.07     15.43 o
   1  17  14       62.74       77.73     15.69 o
   2  17  14        4.83       -3.54      9.20 o
  -1  18  14       64.74       85.32     16.77 o
   0  18  14        5.51       -2.17     12.59 o
   1  18  14       70.42       73.69     16.19 o
  -1  19  14       21.61       21.61     15.01 o
   0  19  14       30.50       -0.42     13.57 o
   1  19  14       13.49       41.94     15.53 o
   1   0  15       33.42       25.45      3.50 o
   2   0  15      222.28      207.44     10.66 o
   3   0  15      147.07      142.40     12.21 o
   4   0  15      211.15      174.97     21.01 o
  -4   1  15        9.54       18.28     12.89 o
  -3   1  15      724.90      684.22     47.00 o
  -2   1  15       15.52       17.56      3.82 o
  -1   1  15      261.27      256.58     10.22 o
   0   1  15       69.78       80.94      3.80 o
   1   1  15      304.36      314.03     10.46 o
   2   1  15       19.56       29.96      5.33 o
   3   1  15      751.11      705.40     32.57 o
   4   1  15        9.10        7.52     13.06 o
  -4   2  15      295.62      269.71     25.51 o
  -3   2  15       97.77      117.97     15.29 o
  -2   2  15      550.43      551.29     17.02 o
  -1   2  15      156.05      151.20      7.05 o
   0   2  15       20.40       22.76      2.64 o
   1   2  15      140.51      139.73      6.73 o
   2   2  15      430.39      444.48     19.68 o
   3   2  15      108.44      103.97     35.19 o
   4   2  15      271.88      243.73     24.84 o
  -4   3  15       12.58       15.35     12.06 o
  -3   3  15      668.74      634.16     43.58 o
  -2   3  15      716.31      737.39     24.70 o
  -1   3  15      304.91      290.16     11.42 o
   0   3  15      172.85      150.42      5.86 o
   1   3  15      223.69      228.42      9.36 o
   2   3  15      578.91      587.59     24.45 o
   3   3  15      679.30      641.25     30.52 o
   4   3  15       11.29        9.63     13.02 o
  -4   4  15      272.88      229.38     24.16 o
  -3   4  15       15.88       12.40     10.29 o
  -2   4  15     1063.96     1042.06     42.34 o
  -1   4  15     1178.50     1212.30     35.44 o
   0   4  15      319.01      322.71      9.91 o
   1   4  15     1172.58     1174.69     41.37 o
   2   4  15      960.33      934.62     34.94 o
   3   4  15        8.26        8.14      7.50 o
   4   4  15      266.42      239.64     25.42 o
  -4   5  15       11.42       12.30     12.55 o
  -3   5  15      469.54      466.84     22.48 o
  -2   5  15      345.85      336.30     18.24 o
  -1   5  15      218.98      211.88     10.16 o
   0   5  15     1435.70     1412.89     41.23 o
   1   5  15      188.35      173.92      9.77 o
   2   5  15      363.68      355.48     15.43 o
   3   5  15      414.98      409.79     23.40 o
   4   5  15       10.73       29.25      9.83 o
  -4   6  15      116.94       91.50     16.73 o
  -3   6  15       84.09       87.62      9.77 o
  -2   6  15      225.82      215.95     14.36 o
  -1   6  15     2223.98     2181.82     64.34 o
   0   6  15       22.90       18.85      3.86 o
   1   6  15     1702.21     1658.25     64.44 o
   2   6  15      199.79      210.85     14.05 o
   3   6  15       60.52       65.30     11.10 o
   4   6  15      118.57      111.75     13.30 o
  -4   7  15       10.44       15.05     12.83 o
  -3   7  15       80.76       92.40     10.16 o
  -2   7  15      318.33      338.12     20.80 o
  -1   7  15      222.99      231.90     10.33 o
   0   7  15     1999.87     2061.90     84.04 o
   1   7  15      157.61      161.77      9.81 o
   2   7  15      305.19      301.09     14.43 o
   3   7  15       79.73       83.39     10.95 o
   4   7  15        9.30       18.58     10.32 o
  -3   8  15       51.67       59.52     10.66 o
  -2   8  15      110.58      121.74     10.96 o
  -1   8  15      599.69      633.34     34.20 o
   0   8  15     1504.01     1512.63     62.49 o
   1   8  15      836.33      922.55     34.69 o
   2   8  15      128.26      129.61     11.16 o
   3   8  15       70.23       60.93     10.32 o
   4   8  15       47.55       41.18     11.42 o
  -3   9  15       46.55       44.93      9.23 o
  -2   9  15      422.10      444.22     21.91 o
  -1   9  15       15.74       22.83      8.36 o
   0   9  15     1065.23     1109.51     46.84 o
   1   9  15       29.09       30.46      6.82 o
   2   9  15      350.48      382.37     21.67 o
   3   9  15       30.00        6.83      8.51 o
   4   9  15        2.27        8.35     10.19 o
  -3  10  15       31.15       31.51      9.03 o
  -2  10  15       36.42       51.36      9.17 o
  -1  10  15      785.41      775.52     32.70 o
   0  10  15       30.23       31.16     10.18 o
   1  10  15      597.04      633.97     31.26 o
   2  10  15       52.86       62.89     11.14 o
   3  10  15       29.33       38.76      9.71 o
   4  10  15       12.05        8.62     10.41 o
  -3  11  15       20.07       38.34     14.04 o
  -2  11  15      234.15      263.77     21.30 o
  -1  11  15        7.56        9.06      7.33 o
   0  11  15     1467.40     1531.67     90.53 o
   1  11  15        9.77        5.36      6.13 o
   2  11  15      294.97      347.80     19.13 o
   3  11  15       16.36       24.02      7.01 o
  -3  12  15       30.91       43.01     14.82 o
  -2  12  15        8.97        3.14      8.33 o
  -1  12  15      731.78      736.13     33.70 o
   0  12  15       31.78       31.78     10.53 o
   1  12  15      711.62      694.79     32.42 o
   2  12  15       13.94        8.34      7.91 o
   3  12  15       36.81       25.55      9.68 o
  -3  13  15       33.54       37.20     15.78 o
  -2  13  15      191.08      185.45     20.17 o
  -1  13  15       15.94        6.34      8.03 o
   0  13  15      818.62      842.99     53.56 o
   1  13  15       16.97       21.51      7.51 o
   2  13  15      159.62      167.17      9.56 o
   3  13  15       29.66       28.48      8.41 o
  -3  14  15        8.57        9.36     14.97 o
  -2  14  15       37.81       55.06     14.50 o
  -1  14  15      562.57      540.27     26.82 o
   0  14  15       21.98       26.02     12.47 o
   1  14  15      547.78      507.83     26.18 o
   2  14  15       42.13       37.45      6.39 o
   3  14  15       13.38       12.72      8.33 o
  -2  15  15       54.50       44.99     14.54 o
  -1  15  15       60.38       81.47     15.31 o
   0  15  15      189.94      216.25     22.61 o
   1  15  15       55.73       49.31      9.20 o
   2  15  15       48.21       32.77      8.22 o
  -2  16  15       21.63       32.22     15.38 o
  -1  16  15      150.04      161.56     19.46 o
   0  16  15        6.37       -1.23      1.80 o
   1  16  15      113.51      140.32     19.92 o
   2  16  15       25.35       39.51     10.29 o
  -2  17  15       38.22       43.83     15.54 o
  -1  17  15       54.89       95.89     16.44 o
   0  17  15      113.09      116.10     18.51 o
   1  17  15       41.22       54.49     16.42 o
   2  17  15       45.56       53.50     11.00 o
  -1  18  15       69.18       93.87     17.90 o
   0  18  15       11.79       19.91     13.70 o
   1  18  15       45.36       42.59     16.35 o
   0  19  15       20.79       23.20     13.94 o
   0   0  16      658.67      660.90     29.33 o
   1   0  16     1817.77     1793.91     52.22 o
   2   0  16       34.20       31.98      5.53 o
   3   0  16        6.29       12.07      7.64 o
   4   0  16       10.11        2.86     11.66 o
  -4   1  16        7.91       13.61     13.30 o
  -3   1  16       62.65       52.57     12.72 o
  -2   1  16      369.93      371.68     16.19 o
  -1   1  16      609.08      600.94     17.91 o
   0   1  16     2161.15     2192.10     51.86 o
   1   1  16      522.78      514.08     17.74 o
   2   1  16      397.11      392.84     16.16 o
   3   1  16       49.83       48.64     25.31 o
   4   1  16        8.29        3.09     12.75 o
  -4   2  16       47.95       52.04     14.96 o
  -3   2  16       71.02       73.29     13.44 o
  -2   2  16      433.23      450.15     15.01 o
  -1   2  16     1064.96     1074.79     35.14 o
   0   2  16      675.86      653.24     16.62 o
   1   2  16      924.70      973.10     30.36 o
   2   2  16      394.96      392.64     17.39 o
   3   2  16       38.97       43.71      9.57 o
   4   2  16       51.56       65.50     15.57 o
  -4   3  16       12.95       21.78     12.57 o
  -3   3  16      187.02      191.06     20.63 o
  -2   3  16      186.60      177.36      8.82 o
  -1   3  16      414.91      417.62     16.09 o
   0   3  16     3228.31     3244.23     83.37 o
   1   3  16      397.15      387.93     13.43 o
   2   3  16      231.72      214.76     11.03 o
   3   3  16      199.70      180.59     16.85 o
   4   3  16       15.25        2.58     13.51 o
  -4   4  16       90.59       81.46     16.29 o
  -3   4  16        6.64        1.72     10.78 o
  -2   4  16      396.51      387.93     18.16 o
  -1   4  16     1740.25     1752.57     48.89 o
   0   4  16     1542.47     1539.07     44.92 o
   1   4  16     1593.43     1575.53     56.94 o
   2   4  16      312.61      303.57     15.11 o
   3   4  16       13.49       15.39      7.77 o
   4   4  16       74.80       81.02     17.36 o
  -4   5  16       30.57       31.38     13.91 o
  -3   5  16      186.68      188.76     20.03 o
  -2   5  16      680.72      697.42     35.10 o
  -1   5  16     1560.11     1531.50     54.62 o
   0   5  16     1563.20     1502.61     43.89 o
   1   5  16     1708.28     1705.65     55.41 o
   2   5  16      835.13      864.25     29.65 o
   3   5  16      142.98      157.70     13.41 o
   4   5  16       33.19       35.50     10.50 o
  -4   6  16       67.44       71.53     16.31 o
  -3   6  16       55.83       53.07      9.10 o
  -2   6  16      125.28      125.97     10.52 o
  -1   6  16     1692.64     1677.43     55.47 o
   0   6  16      533.87      530.61     19.81 o
   1   6  16     1598.84     1597.59     55.92 o
   2   6  16       93.71      103.49     10.32 o
   3   6  16       72.41       73.44     10.43 o
   4   6  16       90.08      108.47     13.39 o
  -4   7  16       14.06       12.62     13.41 o
  -3   7  16      188.48      195.17     16.77 o
  -2   7  16      205.75      200.85     13.95 o
  -1   7  16      102.28      108.07      7.73 o
   0   7  16     1897.09     1909.14     78.20 o
   1   7  16      127.32      148.71      8.41 o
   2   7  16      173.00      171.10     18.58 o
   3   7  16      177.90      189.27     14.72 o
   4   7  16       18.42        1.58      9.91 o
  -3   8  16       94.31       97.79     11.20 o
  -2   8  16      186.63      204.07     14.24 o
  -1   8  16      487.72      458.12     23.71 o
   0   8  16     1117.73     1104.41     46.78 o
   1   8  16      507.99      505.59     19.45 o
   2   8  16      143.03      150.42     13.25 o
   3   8  16      104.97      114.10     12.43 o
   4   8  16       74.51       80.98     12.55 o
  -3   9  16      220.17      213.81     16.25 o
  -2   9  16       66.45       78.69     14.32 o
  -1   9  16      138.35      160.68     11.87 o
   0   9  16      408.96      453.51     21.93 o
   1   9  16       83.92      107.00     10.37 o
   2   9  16       56.68       40.46      8.59 o
   3   9  16      225.92      279.52     18.57 o
   4   9  16        3.43       -0.77     17.23 o
  -3  10  16       31.35       36.04      9.66 o
  -2  10  16      186.83      200.28     15.14 o
  -1  10  16       28.85       27.26      8.09 o
   0  10  16        8.62       12.36      9.68 o
   1  10  16       10.27        2.63      6.30 o
   2  10  16      209.83      234.18     16.28 o
   3  10  16       25.78       30.72     10.24 o
  -3  11  16      189.74      210.96     21.54 o
  -2  11  16       60.43       66.36     10.13 o
  -1  11  16       52.04       66.47      9.59 o
   0  11  16        0.10       -6.22      8.59 o
   1  11  16       70.09       79.93      8.92 o
   2  11  16       59.32       51.69      9.40 o
   3  11  16      143.39      158.80     15.06 o
  -3  12  16       38.70       49.05     15.80 o
  -2  12  16      227.59      229.28     16.41 o
  -1  12  16       54.91       54.76      9.44 o
   0  12  16      254.20      211.68     20.76 o
   2  12  16      235.95      217.50     15.73 o
   3  12  16       42.64       40.89     10.99 o
  -3  13  16      127.23      141.48     19.53 o
  -2  13  16       88.03       82.05     16.01 o
  -1  13  16      202.79      232.28     15.71 o
   0  13  16        5.14        3.55     10.78 o
   1  13  16      166.21      163.67     20.12 o
   2  13  16       85.79       96.07      8.97 o
   3  13  16      118.07      113.26     11.03 o
  -3  14  16       22.19       29.03     14.96 o
  -2  14  16       89.28      138.41     19.31 o
  -1  14  16        9.48        9.53      8.65 o
   0  14  16        1.15       -1.06     10.69 o
   1  14  16        8.04        9.03      7.69 o
   2  14  16       82.90       90.37      7.92 o
   3  14  16       22.69       23.84      9.00 o
  -2  15  16       37.66       45.06     16.05 o
  -1  15  16       26.75       21.69     13.34 o
   0  15  16        1.41        8.26     11.55 o
   1  15  16       25.05       22.85     14.52 o
   2  15  16       44.26       45.67     11.02 o
  -2  16  16       97.31       99.24     19.43 o
  -1  16  16        8.20       11.98     12.83 o
   0  16  16       26.93       30.01     13.28 o
   1  16  16        7.53       11.61     12.88 o
   2  16  16       88.55      109.61     13.21 o
  -1  17  16        6.78       22.01     14.01 o
   0  17  16       82.58       -0.69      2.14 o
   1  17  16       15.29       19.44     13.80 o
  -1  18  16       33.09       62.35     16.65 o
   0  18  16       24.07        3.25     13.14 o
   1  18  16       37.64       60.19     15.88 o
   1   0  17       94.68       83.96      5.42 o
   2   0  17      208.06      190.54     10.65 o
   3   0  17      665.34      671.51     45.38 o
   4   0  17      161.59      126.58     18.98 o
  -4   1  17      275.09      213.80     23.89 o
  -3   1  17       72.25       67.89     14.90 o
  -2   1  17      626.98      640.11     24.46 o
  -1   1  17      112.46      116.70      7.67 o
   0   1  17       55.96       67.36      3.73 o
   1   1  17      149.59      144.39      7.00 o
   2   1  17      663.20      639.51     24.35 o
   3   1  17       79.39       95.49     11.34 o
   4   1  17      263.84      233.36     25.26 o
  -4   2  17       19.40       16.20     12.98 o
  -3   2  17      272.77      268.49     24.10 o
  -2   2  17      745.69      719.43     23.29 o
  -1   2  17      169.41      179.43     10.17 o
   0   2  17       78.33       86.05      4.14 o
   1   2  17      208.26      208.74      8.57 o
   2   2  17      780.24      747.62     27.45 o
   3   2  17      213.00      213.03     15.88 o
   4   2  17       15.98       13.25     13.17 o
  -4   3  17      156.36      146.04     19.40 o
  -3   3  17       43.95       31.82     12.01 o
  -2   3  17      699.14      699.34     26.40 o
  -1   3  17      112.24      114.60      7.52 o
   0   3  17      951.99      999.60     29.97 o
   1   3  17      112.93      120.01      7.65 o
   2   3  17      733.03      724.76     26.94 o
   3   3  17       53.53       27.49     16.77 o
   4   3  17      134.20      133.67     19.99 o
  -4   4  17       19.05       43.81     15.11 o
  -3   4  17      153.25      127.53     17.46 o
  -2   4  17       46.40       59.91      7.90 o
  -1   4  17       51.22       63.81      5.37 o
   0   4  17       43.02       38.03      3.93 o
   2   4  17       39.43       32.58      6.00 o
   3   4  17      145.96      136.83     12.74 o
   4   4  17       17.72       19.27      9.84 o
  -4   5  17       66.04       73.03     16.51 o
  -3   5  17      118.24      114.98     17.05 o
  -1   5  17      320.56      311.70     15.29 o
   0   5  17       25.18       24.60      4.63 o
   1   5  17      463.84      460.08     19.22 o
   2   5  17       80.02       81.22      9.53 o
   3   5  17      123.98      125.06     12.50 o
   4   5  17       63.76       51.77     11.37 o
  -4   6  17       11.80       13.66     13.61 o
  -3   6  17      263.92      252.27     24.98 o
  -2   6  17      146.66      165.08     12.86 o
  -1   6  17      499.11      498.92     18.70 o
   0   6  17      608.47      656.36     29.42 o
   1   6  17      434.54      443.37     18.59 o
   2   6  17      196.44      205.58     14.58 o
   3   6  17      250.17      245.52     17.12 o
   4   6  17       16.33       13.53     14.05 o
  -4   7  17       50.49       32.94     15.01 o
  -3   7  17       90.01       86.72     10.67 o
  -2   7  17       58.05       61.82     10.66 o
  -1   7  17     1225.34     1188.95     52.97 o
   0   7  17        7.17        3.08      5.50 o
   1   7  17     1314.75     1275.11     43.36 o
   2   7  17       64.53       65.13      8.92 o
   3   7  17      109.49      109.72     11.92 o
   4   7  17       50.87       42.82     11.61 o
  -3   8  17       38.95       41.67     11.38 o
  -2   8  17      121.07      126.28     11.75 o
  -1   8  17      427.11      396.90     24.07 o
   0   8  17      371.48      336.18     19.12 o
   1   8  17      565.53      554.05     19.80 o
   2   8  17      142.25      133.45     16.13 o
   3   8  17       55.95       49.18     10.35 o
   4   8  17        8.74       10.36     10.65 o
  -3   9  17       12.04        8.88      8.74 o
  -2   9  17      134.29      151.04     12.43 o
  -1   9  17      999.82     1078.31     47.33 o
   0   9  17       63.19       81.50      8.40 o
   1   9  17     1000.44     1091.32     38.65 o
   2   9  17      121.43      126.82     11.87 o
   3   9  17       10.92        2.74      9.15 o
  -3  10  17       42.39       23.01      9.46 o
  -2  10  17       84.86       84.66     10.82 o
  -1  10  17      502.80      478.40     29.82 o
   0  10  17      810.90      805.82     51.14 o
   1  10  17      469.08      479.46     24.13 o
   2  10  17      100.49      107.11     11.21 o
   3  10  17       32.40       34.40     10.26 o
  -3  11  17       49.26       68.57     15.91 o
  -2  11  17      102.83      106.03     12.18 o
  -1  11  17      358.97      349.57     20.61 o
   0  11  17      400.68      387.99     30.16 o
   1  11  17      349.45      369.69     19.53 o
   2  11  17      140.47      138.27     12.61 o
   3  11  17       37.91       48.37     19.67 o
  -3  12  17       28.10       45.30     15.77 o
  -2  12  17      128.50      127.56     12.79 o
  -1  12  17       69.86       85.66     11.24 o
   0  12  17      275.10      303.33     25.16 o
   1  12  17       88.07       97.93     15.82 o
   2  12  17      102.02       91.28     11.70 o
   3  12  17       22.84       27.99     10.98 o
  -3  13  17       16.41       21.96     14.51 o
  -2  13  17      128.81      148.67     19.57 o
  -1  13  17      136.13      138.85     13.16 o
   0  13  17      141.43      166.89     18.72 o
   2  13  17      114.33      117.45     12.51 o
   3  13  17       16.71       15.26     10.35 o
  -2  14  17       53.03       52.58     15.47 o
  -1  14  17      105.95      104.19     12.35 o
   0  14  17      232.72      206.78     21.57 o
   1  14  17      119.91      139.38     12.56 o
   2  14  17       78.03       76.21      7.63 o
  -2  15  17      116.54      164.22     21.11 o
  -1  15  17      104.50      115.09     13.14 o
   0  15  17      254.04      271.44     26.34 o
   1  15  17      122.37      118.99     18.26 o
   2  15  17      116.15      114.67     13.49 o
  -2  16  17       44.16       54.05     17.23 o
  -1  16  17       44.78       36.62     14.30 o
   0  16  17      246.13      258.96     26.47 o
   1  16  17       58.19       63.74     16.65 o
   2  16  17       43.22       49.13     11.25 o
  -1  17  17       11.73       13.57     14.52 o
   0  17  17       27.95       32.59     14.43 o
   1  17  17       23.66       11.39     15.25 o
   0  18  17       67.81       -2.13      2.25 o
   0   0  18     1361.74     1468.95     61.01 o
   1   0  18       48.37       50.26      4.77 o
   2   0  18      442.60      455.23     34.02 o
   3   0  18       11.10        1.10      8.65 o
   4   0  18        7.61       17.98     14.63 o
  -4   1  18       13.03       20.03     14.32 o
  -3   1  18       10.89       13.85     11.71 o
  -2   1  18      182.23      207.66     14.93 o
  -1   1  18     2484.46     2521.71     73.29 o
   0   1  18       14.52       12.44      3.95 o
   1   1  18     2499.65     2547.26     73.26 o
   2   1  18      170.73      172.48     13.25 o
   3   1  18       18.14       13.25      8.25 o
   4   1  18       11.94       16.49     13.67 o
  -4   2  18       20.99       22.09     14.23 o
  -3   2  18      220.44      220.72     22.94 o
  -2   2  18      482.64      497.51     24.86 o
  -1   2  18       44.95       44.99      5.71 o
   0   2  18     1409.70     1335.94     39.50 o
   1   2  18       68.31       58.29      6.05 o
   2   2  18      496.78      495.85     24.85 o
   3   2  18      190.41      194.03     15.56 o
   4   2  18       20.47       22.00     14.92 o
  -4   3  18       22.89       20.33     14.53 o
  -3   3  18      167.23      183.35     21.02 o
  -2   3  18       56.63       62.94      6.55 o
  -1   3  18      421.62      421.65     15.84 o
   0   3  18        7.46       10.02      3.93 o
   1   3  18      581.18      583.12     23.33 o
   2   3  18       41.58       46.85      8.56 o
   3   3  18      201.78      190.01     14.86 o
   4   3  18       22.19       16.30     15.08 o
  -4   4  18        1.55       11.72     13.32 o
  -3   4  18       75.52      101.49     16.20 o
  -2   4  18      390.10      409.11     20.05 o
  -1   4  18      259.94      260.57     10.58 o
   0   4  18      776.87      844.76     29.74 o
   1   4  18      210.73      234.40     11.91 o
   2   4  18      306.32      340.76     20.70 o
   3   4  18       60.46       19.70     13.58 o
   4   4  18        2.29        7.12     10.21 o
  -4   5  18       42.64       39.76     15.72 o
  -3   5  18       42.38       44.32     13.35 o
  -2   5  18      207.38      226.37     15.38 o
  -1   5  18      628.16      616.60     23.10 o
   0   5  18      333.27      326.16     15.20 o
   1   5  18      654.97      619.83     23.42 o
   2   5  18      218.96      246.83     16.57 o
   3   5  18       48.50       43.21      9.54 o
   4   5  18       33.09       37.70     11.28 o
  -4   6  18        9.32       11.93     14.28 o
  -3   6  18      145.99      150.35     19.16 o
  -2   6  18      323.91      317.48     18.69 o
  -1   6  18       61.12       58.20      8.37 o
   0   6  18       64.88       66.15      7.59 o
   1   6  18       87.54       84.37      6.99 o
   2   6  18      328.93      324.42     18.55 o
   3   6  18       95.69      106.36     15.64 o
   4   6  18       11.65        6.06     10.23 o
  -3   7  18       39.49       58.29     14.25 o
  -2   7  18      336.84      360.99     20.52 o
  -1   7  18      320.74      345.13     19.79 o
   0   7  18      250.06      260.75     15.28 o
   1   7  18      319.77      355.41     15.44 o
   2   7  18      349.40      392.99     21.41 o
   3   7  18       40.07       27.15      9.85 o
  -3   8  18      254.35      291.10     18.84 o
  -2   8  18      136.86      127.32     11.81 o
  -1   8  18      315.98      340.30     19.50 o
   0   8  18     1240.28     1159.57     49.21 o
   1   8  18      315.48      365.71     15.61 o
   2   8  18      138.60      121.29     21.07 o
   3   8  18      248.29      265.49     18.88 o
  -3   9  18       46.55       51.26     10.36 o
  -2   9  18      601.57      644.49     40.99 o
  -1   9  18      159.15      149.77     12.38 o
   0   9  18       21.56       23.88      6.55 o
   1   9  18      129.96      113.85     10.79 o
   2   9  18      588.24      547.38     39.64 o
   3   9  18       46.73       60.26     11.37 o
  -3  10  18      196.05      207.68     16.42 o
  -2  10  18       28.30       13.00      8.73 o
  -1  10  18      205.76      192.91     15.43 o
   0  10  18        3.61       -3.99      9.52 o
   1  10  18      263.49      260.91     15.51 o
   2  10  18       31.15       33.35      9.01 o
   3  10  18      168.12      152.12     15.22 o
  -3  11  18        1.67       22.12     14.42 o
  -2  11  18      345.82      322.47     26.74 o
  -1  11  18       88.68       95.55     11.50 o
   0  11  18       27.61       17.08     11.03 o
   1  11  18       92.25       97.50     10.35 o
   2  11  18      286.21      313.73     19.98 o
   3  11  18        1.73       -7.08      9.88 o
  -3  12  18       57.23       73.43     17.77 o
  -2  12  18       25.64       31.45     11.36 o
  -1  12  18       50.87       48.04      9.62 o
   0  12  18        0.08        5.44     10.43 o
   1  12  18       60.30       46.86     13.54 o
   2  12  18       26.89       29.56     13.29 o
   3  12  18       72.91       93.66     13.32 o
  -2  13  18       28.07       16.32     13.13 o
  -1  13  18       31.13       30.69     10.03 o
   0  13  18        4.96       -8.42     10.41 o
   1  13  18       36.49       40.11     14.41 o
   2  13  18       24.26       26.18      9.78 o
  -2  14  18       24.69        7.45     14.18 o
  -1  14  18       96.23      118.60     13.13 o
   0  14  18        0.85       -3.84     11.60 o
   2  14  18       17.71        4.67      9.63 o
  -2  15  18       28.98       30.05     14.98 o
  -1  15  18       80.40      105.19     13.17 o
   0  15  18        3.48       -1.85     12.29 o
   1  15  18       66.36       80.87     17.20 o
   2  15  18       29.60       27.54     10.55 o
  -1  16  18       33.13       21.77     13.92 o
   0  16  18       81.78       81.39     17.07 o
   1  16  18       25.86       53.72     16.49 o
  -1  17  18       62.18       79.38     18.33 o
   0  17  18       49.43       56.61     16.03 o
   1  17  18       68.33       79.47     18.11 o
   1   0  19      958.56      934.33     28.69 o
   2   0  19      293.04      291.64     18.25 o
   3   0  19      542.22      523.19     27.09 o
   4   0  19        3.64       10.22     13.56 o
  -4   1  19       50.45       30.56     14.61 o
  -3   1  19       98.65      103.63     16.99 o
  -2   1  19      300.03      312.97     18.42 o
  -1   1  19      182.29      178.69     10.32 o
   0   1  19      327.15      313.29     12.10 o
   1   1  19      191.65      192.80      8.73 o
   2   1  19      297.96      296.37     18.69 o
   3   1  19      104.52      107.24     12.43 o
   4   1  19       79.65       87.86     17.87 o
  -4   2  19       29.46       21.20     13.94 o
  -3   2  19      177.77      206.64     22.36 o
  -2   2  19        3.66        7.39      7.32 o
  -1   2  19      239.67      228.96     11.61 o
   0   2  19       14.76        9.62      4.08 o
   1   2  19      213.49      227.53     11.53 o
   2   2  19       18.13       29.96     11.46 o
   3   2  19      176.10      173.06     14.95 o
   4   2  19       28.75       16.78     14.12 o
  -3   3  19       22.97       22.79     12.76 o
  -2   3  19      840.78      801.04     37.74 o
  -1   3  19      628.11      637.65     20.43 o
   0   3  19       32.12       30.13      4.68 o
   1   3  19      600.91      613.22     23.49 o
   2   3  19      883.46      867.67     38.12 o
   3   3  19       23.51       27.01      9.24 o
   4   3  19      135.68      139.65     20.90 o
  -4   4  19        5.01        2.07     14.43 o
  -3   4  19      142.53      124.04     19.18 o
  -2   4  19      269.84      255.75     15.52 o
  -1   4  19      265.52      241.65     10.65 o
   0   4  19      288.19      295.29     11.68 o
   1   4  19      258.06      250.08     12.44 o
   2   4  19      232.88      239.06     18.51 o
   3   4  19      172.76      179.57     14.80 o
   4   4  19        2.06        1.10     10.26 o
  -3   5  19       60.44       45.98     14.44 o
  -2   5  19      188.01      181.19     14.02 o
  -1   5  19      487.15      514.51     20.04 o
   0   5  19       22.50       22.18      5.50 o
   1   5  19      471.27      498.09     20.21 o
   2   5  19      192.98      184.40     14.00 o
   3   5  19       61.91       66.53     15.94 o
  -3   6  19       86.00       92.40     17.49 o
  -2   6  19      281.46      281.50     17.58 o
  -1   6  19      163.46      156.67     10.33 o
   0   6  19      502.59      566.91     26.53 o
   1   6  19      247.80      235.64     10.98 o
   2   6  19      263.13      266.55     17.64 o
   3   6  19       79.29       72.96     11.43 o
  -3   7  19       40.97       45.26     15.04 o
  -2   7  19      256.65      249.43     16.49 o
  -1   7  19      405.81      411.20     21.74 o
   0   7  19       34.49       38.91      7.07 o
   1   7  19      359.90      393.25     21.15 o
   2   7  19      270.87      247.15     16.48 o
   3   7  19       31.09       22.21      9.80 o
  -3   8  19       10.54       10.11     13.47 o
  -2   8  19      351.67      324.88     19.01 o
  -1   8  19        4.44        0.14      7.52 o
   0   8  19      748.92      757.01     33.93 o
   1   8  19       20.93       10.30      7.31 o
   2   8  19      281.17      265.96     18.86 o
   3   8  19        9.08       23.29     10.32 o
  -3   9  19       12.75        4.46      9.26 o
  -2   9  19      167.08      168.26     14.44 o
  -1   9  19      323.68      335.49     19.24 o
   0   9  19      217.93      225.43     21.04 o
   1   9  19      281.50      311.24     18.55 o
   2   9  19      179.83      198.25     29.47 o
   3   9  19       16.71       14.38      9.97 o
  -3  10  19       29.04       26.10      9.84 o
  -2  10  19      202.21      203.65     16.12 o
  -1  10  19      107.17       96.57     11.68 o
   0  10  19      633.28      583.60     39.50 o
   1  10  19      151.22      140.87     11.74 o
   2  10  19      263.51      243.18     23.12 o
   3  10  19       30.35       25.02     10.32 o
  -3  11  19       23.82       33.57     15.27 o
  -2  11  19       75.15       73.10     11.43 o
  -1  11  19      350.44      346.12     21.22 o
   0  11  19       21.94       16.54     11.21 o
   1  11  19      422.57      418.99     21.21 o
   2  11  19       61.89       79.86     11.42 o
   3  11  19       33.02       27.12     10.76 o
  -2  12  19      103.78      108.59     12.57 o
  -1  12  19       73.79       73.27     11.14 o
   0  12  19      384.12      359.36     29.62 o
   1  12  19       92.59       80.20     15.54 o
   2  12  19       84.98       89.32     12.15 o
  -2  13  19       14.93       12.64     10.14 o
  -1  13  19      381.48      409.02     39.62 o
   0  13  19      152.12      168.94     20.57 o
   1  13  19      386.86      407.04     33.58 o
   2  13  19       17.33       32.79     10.35 o
  -2  14  19       38.76       57.58     15.92 o
  -1  14  19       57.96       65.59     15.16 o
   0  14  19       43.44       45.65     14.75 o
   1  14  19       56.72       60.45     16.15 o
   2  14  19       46.35       60.25     11.62 o
  -1  15  19      140.01      163.08     15.28 o
   0  15  19        1.36       -2.91     12.84 o
  -1  16  19       95.38       79.35     18.35 o
   0  16  19      149.48      129.83     19.80 o
   1  16  19      114.34       94.83     18.62 o
   0  17  19       15.13       16.17     15.82 o
   0   0  20        9.52        9.28      6.06 o
   1   0  20       70.76       82.34      6.02 o
   2   0  20       42.51       44.33      8.96 o
   3   0  20      146.28      131.27     13.20 o
   4   0  20       61.60       64.11     17.12 o
  -3   1  20       68.08       72.68     16.17 o
  -2   1  20      205.07      192.28     14.85 o
  -1   1  20      664.38      642.80     23.63 o
   0   1  20     1021.08     1069.93     32.52 o
   1   1  20      589.19      607.29     23.93 o
   2   1  20      225.05      245.35     29.60 o
   3   1  20       56.86       50.78     10.68 o
  -3   2  20       46.36       56.61     15.50 o
  -2   2  20      228.13      236.09     16.82 o
  -1   2  20      536.61      536.11     18.41 o
   0   2  20     1167.73     1133.10     34.19 o
   1   2  20      513.92      548.72     21.19 o
   2   2  20      274.22      282.32     16.82 o
   3   2  20       32.59       20.61      9.54 o
  -3   3  20       75.79       73.36     16.53 o
  -2   3  20      314.17      307.01     19.30 o
  -1   3  20      374.86      378.34     14.89 o
   0   3  20      454.56      464.64     16.24 o
   1   3  20      439.50      445.92     17.11 o
   2   3  20      345.63      370.27     20.42 o
   3   3  20       79.54       76.67     11.44 o
  -3   4  20      113.70      114.67     18.84 o
  -2   4  20      203.18      190.80     25.15 o
  -1   4  20      313.84      302.69     13.87 o
   0   4  20      658.12      626.27     20.50 o
   1   4  20      271.93      279.29     17.24 o
   2   4  20      166.44      166.56     13.52 o
   3   4  20      119.73      114.39     13.25 o
  -3   5  20       81.80       77.52     17.77 o
  -2   5  20      146.98      131.00     11.48 o
  -1   5  20      417.50      401.54     16.89 o
   0   5  20      443.38      489.37     16.92 o
   1   5  20      411.45      363.02     20.72 o
   2   5  20      136.07      119.79     12.21 o
   3   5  20      103.12       93.03     12.57 o
  -3   6  20       84.51      102.93     17.53 o
  -2   6  20      121.36      118.29     11.35 o
  -1   6  20      323.74      328.43     15.09 o
   0   6  20      570.02      568.66     27.14 o
   1   6  20      320.32      305.23     18.59 o
   2   6  20      116.44      110.93     11.82 o
   3   6  20       84.75       63.64     16.51 o
  -3   7  20       70.30       62.40     16.98 o
  -2   7  20      137.45      134.42     19.57 o
  -1   7  20       42.58       46.44      8.97 o
   0   7  20      112.56      102.90     12.36 o
   1   7  20       62.90       73.25      9.01 o
   2   7  20      151.44      170.66     13.86 o
   3   7  20       80.81       84.80     12.57 o
  -3   8  20       22.01       26.61     14.92 o
  -2   8  20       54.67       45.54      9.71 o
  -1   8  20       54.08       36.50      8.82 o
   0   8  20       51.04       56.00      8.46 o
   1   8  20       97.23       88.34      9.90 o
   2   8  20       46.75       54.09     13.11 o
   3   8  20       35.18       35.90     10.54 o
  -3   9  20      134.57      162.83     21.46 o
  -2   9  20       73.74       81.48     11.26 o
  -1   9  20       69.25       73.44     10.45 o
   0   9  20        3.38        0.12      9.77 o
   1   9  20       84.24       89.52     10.03 o
   2   9  20      106.96       94.97     11.41 o
   3   9  20      129.99      125.15     18.38 o
  -3  10  20        9.35        5.91      9.88 o
  -2  10  20       62.80       73.64     11.56 o
  -1  10  20       69.00       52.04      9.60 o
   0  10  20        8.44       19.03     11.87 o
   1  10  20       88.04       69.89      9.63 o
   2  10  20       90.41       93.29     11.78 o
   3  10  20       18.64       31.98     11.19 o
  -2  11  20       43.35       60.09     11.14 o
  -1  11  20      203.91      195.34     18.63 o
   0  11  20        0.29       -6.71     11.39 o
   1  11  20      185.29      192.47     14.77 o
   2  11  20       49.05       39.26     17.41 o
  -2  12  20      120.16      142.52     14.78 o
  -1  12  20       31.30       15.44     10.95 o
   0  12  20       81.63       87.77     15.44 o
   1  12  20       19.77       23.75     14.14 o
   2  12  20      143.17      165.75     14.76 o
  -2  13  20       20.57       31.34     11.00 o
  -1  13  20       18.59       12.71     10.08 o
   0  13  20       40.12       60.60     14.47 o
   1  13  20       33.06       24.73     14.40 o
   2  13  20       24.10       30.20     10.76 o
  -2  14  20       65.39       55.28     15.81 o
  -1  14  20       27.30       18.72     10.20 o
   0  14  20        2.20       -8.63     12.35 o
   1  14  20       40.20       38.31     15.62 o
   2  14  20       64.73       30.98     16.62 o
  -1  15  20       41.72       39.94     18.11 o
   0  15  20       75.30       96.99     18.07 o
   1  15  20       47.28       48.76     15.71 o
   0  16  20       15.93       20.22     14.94 o
   1   0  21        4.25        4.21      6.89 o
   2   0  21      500.57      488.84     36.77 o
   3   0  21       34.44       13.46      9.81 o
  -3   1  21      307.00      308.51     30.70 o
  -2   1  21       48.14       54.09      9.65 o
  -1   1  21      104.97      114.40      7.30 o
   0   1  21      197.97      229.13     10.58 o
   1   1  21      137.28      124.09     13.71 o
   2   1  21       38.73       36.85      9.03 o
   3   1  21      351.87      363.22     21.67 o
  -3   2  21        9.57       10.39     12.98 o
  -2   2  21      247.99      242.02     16.48 o
  -1   2  21       95.47       91.30      6.73 o
   0   2  21       40.27       45.17      5.55 o
   1   2  21       59.76       50.11      9.00 o
   2   2  21      236.30      230.99     16.12 o
   3   2  21        6.45       -1.23      9.59 o
  -3   3  21      288.28      248.13     25.69 o
  -2   3  21       63.85       65.29     10.02 o
  -1   3  21      224.90      217.02     10.65 o
   0   3  21      216.71      234.34     10.59 o
   1   3  21      240.45      254.47     16.26 o
   2   3  21       62.22       73.24     10.16 o
   3   3  21      298.43      274.90     18.55 o
  -3   4  21       11.06       20.65     14.58 o
  -2   4  21      218.45      226.48     24.90 o
  -1   4  21      170.01      198.11     13.17 o
   0   4  21       38.00       31.44      5.32 o
   1   4  21      211.55      236.47     15.18 o
   2   4  21      245.35      252.62     17.11 o
   3   4  21       14.46       23.72     10.35 o
  -3   5  21      223.44      209.55     24.25 o
  -2   5  21       85.10       93.60     10.85 o
  -1   5  21       94.01       90.41      8.07 o
   0   5  21      888.05      978.21     35.40 o
   1   5  21      110.94      102.70     10.77 o
   2   5  21       82.34       85.42     10.76 o
   3   5  21      232.59      216.28     17.22 o
  -3   6  21       12.69        6.89     14.73 o
  -2   6  21       42.41       27.85      9.05 o
  -1   6  21      365.91      371.05     16.21 o
   0   6  21       31.66       28.54      6.44 o
   1   6  21      321.08      322.46     19.67 o
   2   6  21       64.19       60.39      9.97 o
   3   6  21       16.88       13.47     10.45 o
  -3   7  21       51.79       40.31     16.49 o
  -2   7  21      148.51      150.34     17.87 o
  -1   7  21       16.90       30.08      8.53 o
   0   7  21      736.49      736.44     27.97 o
   1   7  21       14.47       26.82      8.42 o
   2   7  21      147.07      155.79     13.61 o
   3   7  21       65.72       77.17     17.64 o
  -3   8  21       24.45       29.36     15.45 o
  -2   8  21       37.72       35.07     11.34 o
  -1   8  21      451.99      465.18     24.23 o
   0   8  21       82.90       76.50      9.44 o
   1   8  21      430.30      437.15     23.43 o
   2   8  21       48.49       52.41     10.45 o
   3   8  21       19.77       25.70     10.78 o
  -3   9  21       20.33       12.47     15.15 o
  -2   9  21       62.08       65.33     11.03 o
  -1   9  21        6.56        5.85      8.32 o
   0   9  21      580.24      660.89     45.07 o
   1   9  21        6.45        0.78      7.77 o
   2   9  21       45.52       27.59      9.39 o
   3   9  21       21.51       37.88     17.83 o
  -2  10  21       41.40       48.74     11.02 o
  -1  10  21      533.26      512.63     25.43 o
   0  10  21        5.00        9.33     11.56 o
   1  10  21      455.43      438.59     24.67 o
   2  10  21       43.17       44.95     11.77 o
  -2  11  21      155.08      178.44     15.38 o
  -1  11  21        4.48        8.43      9.46 o
   0  11  21      448.43      467.08     34.62 o
   1  11  21        5.33        7.54     12.03 o
   2  11  21      128.77      147.21     14.27 o
  -2  12  21       54.61       38.64     10.91 o
  -1  12  21      175.03      193.25     16.30 o
   0  12  21       20.50       42.79     14.60 o
   1  12  21      181.48      213.41     23.91 o
   2  12  21       46.90       22.01      9.54 o
  -2  13  21       40.56       43.97     11.91 o
  -1  13  21       27.35       30.72     11.13 o
   0  13  21      573.27      600.40     43.09 o
   1  13  21       27.19       49.18     15.71 o
   2  13  21       54.96       55.91     18.20 o
  -1  14  21      103.50      102.94     26.91 o
   0  14  21        6.49       -5.91     13.54 o
   1  14  21       82.87       94.61     18.25 o
  -1  15  21        2.95       10.02     10.54 o
   0  15  21       75.97       86.45     17.48 o
   1  15  21        2.33       10.03     14.97 o
   0   0  22      233.27      241.87     18.40 o
   1   0  22      819.05      787.55     36.16 o
   2   0  22        1.61       -8.37      8.37 o
   3   0  22       56.88       60.14     11.19 o
  -3   1  22        4.55       -1.80     12.79 o
  -2   1  22      352.63      326.85     20.34 o
  -1   1  22      110.10      111.85      7.51 o
   0   1  22     1728.27     1637.04     48.49 o
   1   1  22      137.12      133.07     11.64 o
   2   1  22      344.38      353.26     20.15 o
   3   1  22        2.29        5.73      9.60 o
  -3   2  22       21.28       36.49     15.72 o
  -2   2  22       20.43       22.21      9.15 o
  -1   2  22      530.56      511.91     18.03 o
   0   2  22        2.74        0.75      4.82 o
   1   2  22      515.21      519.63     25.94 o
   2   2  22       16.14       18.79      8.84 o
   3   2  22       18.36       20.89     10.14 o
  -3   3  22        7.11        7.01     14.54 o
  -2   3  22      252.92      250.95     20.14 o
  -1   3  22      156.14      150.79      8.71 o
   0   3  22      965.70      985.79     30.51 o
   1   3  22      165.40      178.24     13.27 o
   2   3  22      233.42      221.16     16.49 o
   3   3  22        7.06        4.03      9.71 o
  -3   4  22       47.74       41.65     17.04 o
  -2   4  22       37.06       64.95     15.33 o
  -1   4  22      565.45      554.76     19.02 o
   0   4  22      316.10      270.24     15.58 o
   1   4  22      548.08      528.94     26.99 o
   2   4  22       34.54       43.60      9.84 o
   3   4  22       58.89       67.40     15.13 o
  -3   5  22       81.50       99.31     19.58 o
  -2   5  22       88.30       96.79     17.90 o
  -1   5  22       55.38       67.53     11.02 o
   0   5  22      370.67      364.92     16.92 o
   1   5  22       55.03       62.98     10.97 o
   2   5  22      118.38      125.11     12.88 o
   3   5  22       87.21      106.42     17.49 o
  -3   6  22       28.97       43.65     16.60 o
  -2   6  22      101.84      114.11     12.10 o
  -1   6  22      258.24      252.04     13.57 o
   0   6  22       27.59       23.39      6.90 o
   1   6  22      232.29      242.92     16.53 o
   2   6  22      107.25      108.42     12.50 o
   3   6  22       27.07       33.99     11.57 o
  -3   7  22       80.78       53.40     16.51 o
  -2   7  22       60.03       56.00     10.54 o
  -1   7  22      176.01      187.76     14.28 o
   0   7  22      142.64      133.13      9.96 o
   1   7  22      155.33      175.30     14.05 o
   2   7  22       67.58       60.61     16.68 o
   3   7  22       86.32       78.66     12.92 o
  -3   8  22        1.60        1.32     14.78 o
  -2   8  22      160.12      154.46     14.06 o
  -1   8  22       57.70       58.88     10.21 o
   0   8  22       95.37      104.76      9.46 o
   1   8  22       49.32       64.37     10.18 o
   2   8  22      144.44      137.60     13.95 o
   3   8  22        4.90       -0.43      6.32 o
  -2   9  22       21.21       18.02      9.88 o
  -1   9  22       62.96       54.22     10.96 o
   0   9  22       20.79       15.15      9.29 o
   1   9  22       69.65       75.03     10.28 o
   2   9  22       31.92       31.54     10.17 o
  -2  10  22       26.27       17.03      9.85 o
  -1  10  22       20.99       18.84     10.12 o
   0  10  22        6.54        2.32      9.32 o
   1  10  22       10.00       22.44      9.09 o
   2  10  22       29.07       34.66     11.00 o
  -2  11  22        4.66        2.39     10.19 o
  -1  11  22       63.15       64.42     11.46 o
   0  11  22        9.67        9.15     13.47 o
   1  11  22       57.13       80.07     16.34 o
   2  11  22        7.17        7.72      9.62 o
  -2  12  22       60.40       61.77     15.83 o
  -1  12  22        6.17       10.43      9.94 o
   0  12  22       17.38       19.36     13.54 o
   1  12  22        7.69       18.25     13.47 o
   2  12  22       64.83       60.35     11.94 o
  -1  13  22       13.45       12.50     12.21 o
   0  13  22        3.21       -5.53      9.78 o
   1  13  22        7.21       -6.09     12.94 o
  -1  14  22        0.96       -0.27     10.43 o
   0  14  22       59.19       61.51     12.27 o
   1  14  22        3.56       21.32     15.70 o
   1   0  23       12.16       16.61      6.73 o
   2   0  23       30.24       23.14      9.71 o
   3   0  23       68.29       66.76     12.27 o
  -3   1  23       39.60       38.27     15.31 o
  -2   1  23      143.95      155.44     14.42 o
  -1   1  23       55.47       55.64      8.05 o
   0   1  23       35.85       37.71      5.84 o
   1   1  23       58.88       43.11      9.01 o
   2   1  23      148.10      171.03     14.70 o
   3   1  23       41.03       32.04     10.94 o
  -3   2  23      115.49       97.39     19.63 o
  -2   2  23      126.18      126.04     21.69 o
  -1   2  23      120.45      139.08      8.35 o
   0   2  23       24.38       36.70      5.97 o
   1   2  23      117.59      119.47     11.80 o
   2   2  23      113.20      108.49     12.48 o
   3   2  23      118.59      116.70     13.88 o
  -3   3  23       32.27       32.22     16.22 o
  -2   3  23      195.46      182.31     15.62 o
  -1   3  23      262.60      285.97     12.30 o
   0   3  23       31.93       40.07      6.01 o
   1   3  23      247.42      257.74     17.76 o
   2   3  23      241.35      247.42     17.08 o
   3   3  23       25.20       20.04     10.85 o
  -3   4  23       78.40       75.75     19.07 o
  -2   4  23       22.45       29.16     15.28 o
  -1   4  23       63.75       73.94      7.13 o
   0   4  23       42.01       45.24      7.42 o
   1   4  23       85.91       85.17     10.60 o
   2   4  23       15.99        6.55      8.71 o
   3   4  23       92.61       95.46     13.47 o
  -3   5  23       42.74       36.21     16.99 o
  -2   5  23      207.39      164.60     22.84 o
  -1   5  23      221.67      232.04     12.86 o
   0   5  23      126.35      140.12     10.52 o
   1   5  23      202.18      198.74     15.47 o
   2   5  23      192.92      190.43     15.36 o
   3   5  23       37.13       42.85     11.39 o
  -3   6  23       39.66       26.05     16.62 o
  -2   6  23      114.03      133.74     20.68 o
  -1   6  23      159.65      163.03     17.29 o
   0   6  23      254.85      280.84     15.19 o
   1   6  23      157.53      163.67     13.79 o
   2   6  23      118.26      117.37     19.52 o
   3   6  23       40.73       34.97     11.17 o
  -2   7  23      146.33      143.66     14.25 o
  -1   7  23      229.48      218.52     16.50 o
   0   7  23      161.17      188.65     12.08 o
   1   7  23      236.79      236.40     16.79 o
   2   7  23      163.52      180.10     15.25 o
  -2   8  23       97.36       98.01     14.76 o
  -1   8  23       84.84       94.70     12.34 o
   0   8  23      187.47      223.93     13.47 o
   1   8  23       97.55      120.31     15.38 o
   2   8  23       88.42       90.67     12.54 o
  -2   9  23       18.18       21.35     10.10 o
  -1   9  23      151.59      141.03     13.69 o
   0   9  23      119.16      120.53     13.72 o
   1   9  23      155.45      153.89     25.27 o
   2   9  23       27.95       33.53     10.79 o
  -2  10  23       15.21        9.81     10.31 o
  -1  10  23      106.89       94.56     12.79 o
   0  10  23      127.92      132.13     13.89 o
   1  10  23      104.48      110.34     12.41 o
   2  10  23       17.37       15.16     10.16 o
  -2  11  23       66.34       62.34     12.37 o
  -1  11  23       80.42       66.83     11.58 o
   0  11  23       17.78        7.37     10.18 o
   1  11  23       82.99       85.16     17.36 o
   2  11  23       72.45       89.78     12.95 o
  -1  12  23        5.19        8.92     10.25 o
   0  12  23       74.70       87.70     13.36 o
   1  12  23        5.12        5.87     14.19 o
  -1  13  23       61.17       74.18     17.27 o
   0  13  23       23.59       38.68     11.61 o
   1  13  23       51.83       65.35     18.29 o
   0   0  24      597.64      584.72     28.69 o
   1   0  24       30.94       27.20      7.47 o
   2   0  24      261.48      274.97     19.07 o
   3   0  24        1.93       -5.23     10.40 o
  -3   1  24       41.33       38.78     15.86 o
  -2   1  24       15.97       18.25      9.83 o
  -1   1  24      718.24      733.04     28.52 o
   0   1  24        2.80        4.42      5.30 o
   1   1  24      735.94      737.59     28.41 o
   2   1  24       21.65       27.46     12.36 o
   3   1  24       39.90       33.55     11.26 o
  -3   2  24        5.86        6.57     15.37 o
  -2   2  24      191.75      196.75     16.63 o
  -1   2  24       12.15       17.23      7.12 o
   0   2  24      511.92      499.03     17.96 o
   1   2  24       19.12       19.96      8.80 o
   2   2  24      198.02      209.48     19.49 o
   3   2  24        3.02       -4.43     10.63 o
  -3   3  24       13.54       19.07     16.35 o
  -2   3  24       35.97       46.93     11.07 o
  -1   3  24      578.05      580.07     19.98 o
   0   3  24        2.08        2.10      6.61 o
   1   3  24      548.06      559.27     28.71 o
   2   3  24       33.10       52.02     10.67 o
   3   3  24       13.62       12.69     11.15 o
  -3   4  24       46.05       61.94     18.61 o
  -2   4  24      102.22       95.12     18.84 o
  -1   4  24       41.19       41.88      6.45 o
   0   4  24      451.53      496.94     21.36 o
   1   4  24       32.85       33.24      9.32 o
   2   4  24       97.87       80.12     11.69 o
   3   4  24       43.85       45.62     11.95 o
  -2   5  24      107.78      104.57     20.22 o
  -1   5  24      224.27      235.35     13.77 o
   0   5  24       11.87       26.68      7.28 o
   1   5  24      242.79      249.39     16.98 o
   2   5  24      114.48      135.28     13.67 o
  -2   6  24       78.92       82.48     18.78 o
  -1   6  24       34.68       35.49      9.79 o
   0   6  24      218.25      199.98     12.60 o
   1   6  24       47.82       54.01     10.05 o
   2   6  24       83.25       80.44     11.74 o
  -2   7  24      123.84      118.99     20.99 o
  -1   7  24       83.87       79.05     11.59 o
   0   7  24        3.61       -0.05      6.98 o
   1   7  24       78.74       71.93     11.24 o
   2   7  24      118.81      139.37     14.52 o
  -2   8  24       13.88        7.24      9.70 o
  -1   8  24       80.83       93.06     12.07 o
   0   8  24       57.55       34.96     10.51 o
   1   8  24       67.77       75.49     11.27 o
   2   8  24       10.01        1.40      9.81 o
  -2   9  24      129.52      131.98     16.20 o
  -1   9  24        9.84        7.84      9.16 o
   0   9  24       23.43       17.60     10.23 o
   1   9  24       18.74        9.74      9.08 o
   2   9  24      132.02      132.17     14.39 o
  -2  10  24        0.28        0.32     10.62 o
  -1  10  24       46.42       42.40     11.03 o
   0  10  24        1.46       -9.87     14.27 o
   1  10  24       46.47       41.15     10.32 o
   2  10  24        1.00        7.36     10.34 o
  -1  11  24        3.37        7.94      9.95 o
   0  11  24        0.04       -0.65     10.72 o
   1  11  24        3.30       18.03     15.70 o
  -1  12  24       43.00       60.90     12.57 o
   0  12  24        1.71        1.57     10.57 o
   1  12  24       43.26       40.57     16.34 o
   1   0  25       31.74       35.18      8.41 o
   2   0  25       31.90       27.79     10.43 o
  -2   1  25      161.88      155.32     15.43 o
  -1   1  25       18.33       17.51      7.40 o
   0   1  25       12.24       16.02      5.88 o
   1   1  25       14.24       11.60      7.59 o
   2   1  25      154.41      169.90     15.08 o
  -2   2  25       10.38       -4.35      7.67 o
  -1   2  25       24.09       21.31      7.53 o
   0   2  25       32.23       26.89      7.39 o
   1   2  25       18.50        7.50      7.78 o
   2   2  25       14.29        6.74     10.12 o
  -2   3  25      106.15      100.83     19.73 o
  -1   3  25      110.59      114.51     10.22 o
   0   3  25       33.85       33.69      7.52 o
   1   3  25      105.96      117.57     12.91 o
   2   3  25       99.25       92.08     12.45 o
  -2   4  25       43.63       37.52     16.51 o
  -1   4  25       73.19       71.32      7.40 o
   0   4  25      115.27      121.72     10.37 o
   1   4  25       67.72       71.23     11.22 o
   2   4  25       31.50       29.56     10.64 o
  -1   5  25      175.50      187.76     11.98 o
   0   5  25       32.51       35.29      8.51 o
   1   5  25      172.33      184.30     15.23 o
   2   5  25       94.40       97.98     13.12 o
  -2   6  25       65.04       80.80     19.37 o
  -1   6  25       29.91       32.22     10.00 o
   0   6  25      120.46      131.99     10.74 o
   1   6  25       26.16       29.43      9.91 o
   2   6  25       72.53       88.98     22.39 o
  -2   7  25        9.66       10.36     16.15 o
  -1   7  25      136.97      158.48     26.48 o
   0   7  25       86.70      109.04     10.46 o
   1   7  25      141.90      161.21     14.50 o
   2   7  25        8.34       -7.29      9.86 o
  -2   8  25       60.48       52.68     17.81 o
  -1   8  25       27.18       22.81     10.04 o
   0   8  25      168.25      164.86     15.50 o
   1   8  25       28.39       21.08      9.74 o
   2   8  25       58.31       87.36     12.86 o
  -1   9  25      204.48      210.21     17.18 o
   0   9  25        8.70        8.19     10.37 o
   1   9  25      200.66      212.37     21.02 o
  -1  10  25        7.88       -9.73      9.73 o
   0  10  25      140.12      175.28     16.35 o
   1  10  25        6.85        2.62     15.18 o
  -1  11  25      156.91      158.78     15.96 o
   0  11  25        1.41       17.47     10.81 o
   1  11  25      170.58      195.93     24.08 o
   0   0  26       81.37       78.25     10.88 o
   1   0  26      173.57      185.66     12.82 o
   2   0  26       10.54        7.28     12.74 o
  -2   1  26       69.01       64.33     10.26 o
  -1   1  26       96.16      100.88     14.59 o
   0   1  26      394.29      392.12     18.48 o
   1   1  26       83.18       95.14     10.20 o
   2   1  26       49.78       47.74     12.04 o
  -2   2  26       30.97       37.12      9.22 o
  -1   2  26      199.11      189.01     12.87 o
   0   2  26      132.59      133.86     13.29 o
   1   2  26      202.75      204.90     13.48 o
   2   2  26       32.83       37.03     10.99 o
  -2   3  26       85.26       71.44     18.89 o
  -1   3  26      121.04      121.97     10.66 o
   0   3  26      325.51      336.94     17.71 o
   1   3  26      125.74      132.24     11.38 o
   2   3  26       85.34       72.63     12.94 o
  -2   4  26       29.20       20.26     16.45 o
  -1   4  26      131.09      146.96     11.47 o
   0   4  26       41.28       38.21      8.32 o
   1   4  26      136.12      157.56     14.30 o
   2   4  26       23.51        7.09     10.82 o
  -2   5  26       39.92       25.13     16.98 o
  -1   5  26       89.84      113.13     10.39 o
   0   5  26      217.80      231.18     16.33 o
   1   5  26      107.17      121.14     13.36 o
   2   5  26       38.72       36.84     11.45 o
  -2   6  26       66.16       77.32     19.78 o
  -1   6  26       49.20       53.29     10.88 o
   0   6  26      159.30      149.19     11.80 o
   1   6  26       61.60       70.10     11.18 o
   2   6  26       64.01       79.10     12.51 o
  -1   7  26       47.24       38.49     11.15 o
   0   7  26       78.34       94.61     10.26 o
   1   7  26       36.24       27.96     10.54 o
  -1   8  26       19.13       21.37     10.54 o
   0   8  26        3.55        9.09     10.87 o
   1   8  26       31.00       13.97     10.14 o
  -1   9  26       47.02       61.22     12.22 o
   0   9  26       10.89       -0.01     10.35 o
   1   9  26       42.60       51.54     11.39 o
   0  10  26       13.46       11.98     10.95 o
   1   0  27        1.86        2.57      8.22 o
   2   0  27       72.51       77.21     10.53 o
  -2   1  27        5.51        5.99      9.06 o
  -1   1  27       81.78       80.73     10.11 o
   0   1  27       16.92       31.45     11.71 o
   1   1  27       79.77       85.82     10.13 o
   2   1  27        7.64       11.65     10.60 o
  -2   2  27       99.48      114.68     15.56 o
  -1   2  27        8.46        9.24      7.88 o
   0   2  27        6.74       13.18      7.82 o
   1   2  27       13.67       17.80      8.33 o
   2   2  27       99.87      106.26     14.39 o
  -2   3  27       12.87       10.72     17.10 o
  -1   3  27       41.92       47.99      9.11 o
   0   3  27       31.77       30.39      8.58 o
   1   3  27       50.66       40.98      9.38 o
   2   3  27        9.24       13.34     10.85 o
  -1   4  27       44.50       66.50     11.84 o
   0   4  27       15.26       21.06      8.33 o
   1   4  27       56.18       57.50      9.72 o
  -1   5  27        8.21       21.96     16.07 o
   0   5  27      101.47       90.57     10.12 o
   1   5  27        8.26        9.99      8.85 o
  -1   6  27       64.20       51.94     11.47 o
   0   6  27        0.11       13.87      8.03 o
   1   6  27       60.92       44.60      9.57 o
  -1   7  27       14.91       18.86     10.85 o
   0   7  27      300.64      321.12     27.85 o
   1   7  27        6.74        4.04     10.18 o
  -1   8  27       78.41      110.13     21.23 o
   0   8  27        6.69       14.60     11.39 o
   1   8  27      108.87      144.96     20.05 o
   0   0  28       29.89       43.18     16.29 o
   1   0  28      203.55      243.55     15.07 o
  -1   1  28       17.00       19.14      8.68 o
   0   1  28      248.13      251.11     19.18 o
   1   1  28       21.94       15.46      9.14 o
  -1   2  28       41.50       48.43     14.42 o
   0   2  28       66.59       79.18     10.14 o
   1   2  28       54.90       67.15     11.87 o
  -1   3  28       19.74       18.84      8.83 o
   0   3  28       95.80       95.01     10.62 o
   1   3  28       14.00       12.41      9.00 o
  -1   4  28       85.47       84.24     13.16 o
   0   4  28       27.11       26.63      8.85 o
   1   4  28       67.88       64.65     10.57 o
  -1   5  28       59.82       34.30     17.37 o
   0   5  28       28.53       11.03      8.63 o
   1   5  28       64.06       70.88     10.72 o
   0   6  28        0.52       -1.07      8.46 o
   0   7  28       44.39       52.57     23.24 o
   0   1  29       17.15       25.81     11.22 o
   0   2  29       15.04       29.47     11.49 o
   0   3  29       17.21       23.51      9.23 o
   0   4  29       62.19       73.58     10.20 o
 
